# Supplementary material for: Prediction of cardiac events using fully automated GLS and BNP titers in patients with known or suspected heart failure
Source: PLoS One. 2020 Jun 15;15(6):e0234294. doi: 10.1371/journal.pone.0234294 (PMC7295200; doi:10.1371/journal.pone.0234294)
Supplement: S1 Data — (XLSX) [file pone.0234294.s001.xlsx]

## Sheet: final data.xls
group	study_ ID	age	sex	BNP	Cre	Na	Hb	BMI	BSA	SBP	DBP	EDV	EDVI	ESV	ESVI	EF	GLS	NYHA	FU_duration (year)	MACE_duration (year)	CD	ACD	MACE	MACE_type	VHD	DCM	secondary_CM	HCM	HT	DM	HL	Afib/AFL	CRF(HD/CAPD)	Ischemia	Smoking
derivation	5	83	F	53.7	0.6	141	13.1	17.9679	1.22	168	107	36.4	29.8361	19.5	15.9836	46.3	13.9	2	3.51233	3.51233	no	no	no	no	no	no	no	no	yes	no	yes	no	no	no	no
derivation	7	86	F	76.4	0.8	142	12.9	24.0747	1.61	128	97	81	50.3106	40.9	25.4037	49.6	16.4	2	3.49315	3.49315	no	no	no	no	no	no	no	no	yes	no	yes	no	no	no	quit
derivation	9	92	F	368	0.78	140	13.4	17.805	1.28	116	93	44.4	34.6875	30.7	23.9844	30.9	5	2	1.75616	0.879452	no	no	yes	HF	no	no	no	no	yes	no	no	yes	no	no	no
derivation	12	86	M	583	1.19	135	12	20.5191	1.7	124	69	99.9	58.7647	70.4	41.4118	29.6	4.4	3	0.528767	0.528767	yes	yes	yes	CD	no	no	yes	no	no	no	no	no	no	yes	quit
derivation	14	64	M	283	1.61	138	9	20.9902	1.52	112	67	124.9	82.1711	78.8	51.8421	36.9	11.1	2	3.86575	3.86575	no	no	no	no	no	yes	no	no	yes	no	no	no	no	no	no
derivation	15	65	M	58.5	1.33	140	11.4	17.3333	1.29	160	98	85.5	66.2791	44.6	34.5736	47.8	14.5	1	2.24384	2.24384	no	no	no	no	no	no	no	no	no	yes	yes	no	no	no	quit
derivation	19	87	F	2300	0.74	142	13	18.5333	1.33	131	78	151.2	113.684	112	84.2105	25.9	4.9	4	1.86575	1.86575	yes	yes	yes	CD	no	yes	no	no	yes	no	no	no	no	yes	no
derivation	21	84	M	49.4	0.43	135	10.1	20.7023	1.69	109	67	82.6	48.8757	48.5	28.6982	41.3	13.9	1	0.0356164	0.0356164	no	yes	no	no	no	no	no	no	no	no	no	yes	no	no	no
derivation	24	85	M	1050	1.44	138	11.7	24.5289	1.6	123	82	152.2	95.125	114.3	71.4375	24.9	6.4	4							yes	no	no	no	yes	no	no	no	no	no	quit
derivation	25	73	M	630	2.02	129	10.4	21.4844	1.56	131	64	258.7	165.833	166.5	106.731	35.7	8.7	3	3.89315	3.89315	no	no	no	no	yes	no	yes	no	yes	no	no	no	no	no	quit
derivation	29	57	M	71.9	0.8	140	12.4	20.5602	1.54	133	89	99.3	64.4805	55.6	36.1039	44	6.1	1	3.5863	3.5863	no	no	no	no	no	no	yes	no	no	no	no	no	no	yes	quit
derivation	33	50	M	269	8	141	7	24.8016	1.79	159	89	186.7	104.302	99.6	55.6425	46.7	14.9	2	3.7863	3.7863	no	no	no	no	no	no	no	no	yes	yes	no	no	no	no	no
derivation	34	48	M	511	0.77	139	14.9	21.5571	1.72	122	81	237.6	138.14	181.8	105.698	23.5	7.5	2	0.50411	0.50411	no	no	no	no	no	yes	no	no	yes	yes	no	no	no	no	yes
derivation	35	70	F	392	0.7	143	11.5	26.3012	1.51	148	91	71.9	47.6159	38.8	25.6954	46	12.2	3	4.04658	4.04658	no	no	no	no	no	no	no	no	yes	no	no	no	no	no	no
derivation	36	66	F	1470	0.83	141	13.7	22.2898	1.5	87	57	152.5	101.667	114.1	76.0667	25.2	10	2	1.66027	1.66027	yes	yes	yes	CD	no	yes	no	no	no	yes	no	no	no	no	no
derivation	37	61	M	29.5	0.96	139	16.1	26.453	1.87	145	79	112.3	60.0535	55.2	29.5187	50.9	18.3	1	3.80274	3.80274	no	no	no	no	no	no	no	no	yes	no	yes	yes	no	no	quit
derivation	38	80	F	18.8	0.68	138	12.3	21.0007	1.37	134	74	68.3	49.854	33.5	24.4526	50.9	18.4	1	3.97534	3.97534	no	no	no	no	no	no	no	no	yes	yes	no	no	no	no	no
derivation	39	61	M	711	0.96	140	13.7	24.0238	1.75	121	89	195.6	111.771	147	84	24.9	7.4	4	3.46027	3.46027	no	no	no	no	no	yes	no	no	no	no	no	no	no	no	quit
derivation	40	81	M	214	1.09	143	10.4	21.4844	1.56	157	70	95.9	61.4744	41.9	26.859	56.3	16.6	2	2.78082	2.78082	no	no	no	no	no	no	no	no	yes	no	no	no	no	no	no
derivation	43	62	M	93.1	1.78	140	12.9	22.8529	1.73	137	85	157.9	91.2717	103.7	59.9422	34.3	6.4	2	3.36438	1.04932	no	no	yes	HF	no	no	yes	no	yes	yes	yes	no	no	yes	yes
derivation	44	62	M	122	0.91	138	13.6	19.487	1.62	156	75	154	95.0617	65.4	40.3704	57.5	19	1	3.50685	3.50685	no	no	no	no	no	no	no	no	no	no	no	no	no	no	yes
derivation	45	47	M	7.2	0.67	138	15.4	23.0518	1.67	107	53	102.7	61.497	50.6	30.2994	50.8	16.1	1	3.91507	3.91507	no	no	no	no	no	no	no	no	no	no	no	no	no	no	quit
derivation	46	66	M	517	1.03	140	11.3	24.3272	1.61	85	46	78.4	48.6957	40.2	24.9689	48.8	9.4	1	2.0137	0.331507	no	yes	no	no	no	no	no	no	no	no	yes	no	no	yes	quit
derivation	47	70	M	1650	0.86	144		18.0219	1.5	127	78	110.7	73.8	93.1	62.0667	15.9	1.5	3	1.77808	1.77808	no	yes	no	no	no	no	yes	no	yes	no	no	yes	no	yes	yes
derivation	48	71	F	80.2	0.69	137	11.4	24.5989	1.49	160	83	87.5	58.7248	51.1	34.2953	41.6	12.6	1	0.224658	0.224658	no	yes	no	no	no	no	no	no	yes	yes	no	no	no	no	no
derivation	57	40	F	32.8	0.42	136	10.8	25.8065	1.61	132	89	107.1	66.5217	43.7	27.1429	59.2	22	1	4.07671	4.07671	no	no	no	no	no	no	no	no	no	no	no	no	no	no	no
derivation	58	85	F	194	0.59	136	10.4	24.5852	1.61			100	62.1118	79.2	49.1925	20.8	4.1	2							no	no	no	no	yes	yes	no	yes	no	no	no
derivation	60	40	F	17.1	0.52	136	14.8	24.8356	1.57	141	79	82.4	52.4841	41.1	26.1783	50.2	23.4	1	3.54795	3.54795	no	no	no	no	no	no	no	no	no	no	no	no	no	no	no
derivation	61	64	M	6.1	0.97	140	16.7	28.0102	1.91	125	84	122	63.8743	53.9	28.2199	55.8	18.3	1	2.4274	2.4274	no	yes	no	no	no	no	no	no	yes	yes	no	no	no	no	quit
derivation	64	66	F	13.9	0.59	138	12.4	19.6574	1.35	124	74	78.2	57.9259	39.1	28.963	50	17.9	1	3.92329	3.92329	no	no	no	no	no	no	no	no	yes	no	yes	no	no	yes	quit
derivation	67	63	M	2720	8.98	137	11.7	19.8804	1.71	143	96	171	100	128.1	74.9123	25.1	5.7	4	0.273973	0.219178	no	yes	yes	HF	no	no	no	no	yes	yes	yes	no	yes	yes	yes
derivation	70	62	F	3.3	0.62	141	14.7	29.6665	1.78	162	104	128.6	72.2472	75	42.1348	41.7	14.5	1							no	no	no	no	yes	no	no	no	no	no	no
derivation	73	56	M	321	0.85	143	15.5	32.5964	2.02	168	100	203.1	100.545	168.6	83.4653	17	5.1	3	3.44658	3.44658	no	no	no	no	no	no	yes	no	yes	yes	no	no	no	no	no
derivation	74	74	F	15.8	0.76	143	15.7	23.0818	1.35	137	88	65.4	48.4444	34	25.1852	47.9	12.8	1	3.04932	3.04932	no	no	no	no	yes	no	no	no	yes	no	yes	no	no	no	no
derivation	75	57	M	23.4	0.95	139	16.5	26.1938	1.87	147	86	145.1	77.5936	98.4	52.6203	32.2	8.6	1	3.93973	3.93973	no	no	no	no	no	no	no	no	yes	yes	yes	no	no	yes	quit
derivation	85	69	M	244	3.12	139	10.6	18.2628	1.51	142	61	130.7	86.5563	74.8	49.5364	42.8	12.4	3	2.55616	2.55616	yes	yes	yes	CD	yes	no	no	no	yes	yes	no	no	yes	yes	quit
derivation	86	40	M	7	1.05	138	15.5	27.0416	1.93	125	81	102.4	53.057	57.3	29.6891	44	13.1	1	3.47123	3.47123	no	no	no	no	no	yes	no	no	yes	yes	yes	no	no	no	quit
derivation	87	51	M	18.6	0.93	142	15.1	20.679	1.85	175	112	63.1	34.1081	31	16.7568	50.9	11.3	1	4.09315	4.09315	no	no	no	no	no	no	no	no	yes	no	yes	yes	no	no	quit
derivation	88	70	F	1060	1.12	142	12.6	22.2685	1.51	138	81	94.9	62.8477	55.5	36.755	41.5	10	2	4.01644	4.01644	no	no	no	no	no	no	no	yes	yes	no	no	yes	no	no	no
derivation	89	76	F	201	6.27	144	9.8	18.3143	1.39	166	78	98.3	70.7194	48.4	34.8201	50.8	15.7	2	0.758904	0.758904	no	no	no	no	no	no	no	no	yes	no	no	no	no	no	no
derivation	91	81	M	58.2	0.86	140	10.1	19.5224	1.62	107	66	81.2	50.1235	35.3	21.7901	56.5	17.9	1	0.865753	0.865753	no	yes	no	no	no	no	no	no	no	no	yes	no	no	yes	no
derivation	93	79	F	56.1	0.65	144	13.1	22.151	1.57	149	59	68.8	43.8217	25.1	15.9873	63.5	20.2	1	3.83562	3.83562	no	no	no	no	no	no	no	no	yes	no	yes	yes	no	no
derivation	94	60	F	13.1	0.54	141	14.2	19.4771	1.38	124	69	51	36.9565	16.3	11.8116	68.1	20.7	1	3.52877	3.52877	no	no	no	no	no	no	no	no	no	no	yes	no	no	no	no
derivation	97	43	F	22.7	7.34	137	11	30.8143	1.72	141	91	104.5	60.7558	70	40.6977	33	10.1	1	2.85479	2.70137	no	no	yes	HF	no	no	no	no	yes	yes	yes	no	yes	yes	no
derivation	102	57	M	44	1.27	140	10.3	26.1661	1.83	130	78	120.5	65.847	56.5	30.8743	53.1	20.4	1	4.06849	4.06849	no	no	no	no	no	no	no	no	yes	yes	no	no	no	no	yes
derivation	103	47	F	63.1	0.47	142	9.9	17.8626	1.46	88	60	78.9	54.0411	34.6	23.6986	56.1	19.7	1	3.9863	3.9863	no	no	no	no	no	no	no	no	no	no	no	no	no	no	quit
derivation	104	68	M	25.6	0.9	139	14.4	25.2287	1.82	123	64	105.3	57.8571	38.2	20.989	63.7	22.5	1	1.99726	1.99726	no	no	no	no	no	no	no	no	yes	no	no	no	no	no	quit
derivation	105	78	M	42	1.21	139	11.2	21.9241	1.59	141	71	75.1	47.2327	47.6	29.9371	36.6	7.5	1	2.79452	2.79452	no	no	no	no	no	no	no	no	yes	no	no	no	no	yes	quit
derivation	114	40	M	7.2	0.71	141	15.3	22.0707	1.64	136	84	80.6	49.1463	40.6	24.7561	49.6	22.1	1							no	no	no	no	no	no	no	no	no	no	yes
derivation	115	66	M	6.6	0.72	141	13.2	21.048	1.64	163	90	87.1	53.1098	53.4	32.561	38.7	13.2	1	2.74795	2.74795	no	yes	no	no	no	no	no	no	yes	no	no	no	no	no	quit
derivation	116	61	F	9.4	0.66	139	8.8	24.4561	1.56	130	60	99.6	63.8462	49.3	31.6026	50.5	17.2	1							no	no	no	no	no	no	yes	no	no	no	no
derivation	117	73	F	329	9.04	123	8.5	20.5049	1.43	128	76	102.5	71.6783	59.2	41.3986	42.3	11.2	2	2.31233	2.31233	no	no	no	no	no	no	no	no	yes	yes	no	no	yes	no	no
derivation	119	70	F	146	2.3	135	10	15.071	1.23	109	50	80.6	65.5285	42.9	34.878	46.8	11.5	2	1.52603	0.252055	no	no	yes	HF	yes	no	no	no	no	yes	no	yes	no	no	no
derivation	120	61	F	120	0.97	145	11.9	18.156	1.3	160	93	125.2	96.3077	78.2	60.1538	37.5	14	2	3.69863	3.69863	no	no	no	no	no	yes	no	no	yes	no	no	no	no	no	quit
derivation	121	91	F	111	0.42	137	11.6	19.1137	1.22	153	68	95.1	77.9508	61.5	50.4098	35.3	12.5	2							no	no	no	no	no	no	no	no	no	no	no
derivation	122	34	F	12.3	0.5	139	13.9	16.8962	1.48	107	68	73	49.3243	31.1	21.0135	57.4	19.2	1	4.01644	4.01644	no	no	no	no	no	no	no	no	no	no	no	no	no	no	no
derivation	124	73	M	248	9.29	135	8.5	24.093	1.77	159	81	146	82.4859	78.1	44.1243	46.5	16.2	2	3.33425	3.30685	no	no	yes	HF	no	no	no	no	yes	yes	no	no	no	no	quit
derivation	125	82	F	492	4.58	137	10.4	16.618	1.24	127	69	70.7	57.0161	40.3	32.5	43	14.1	2							no	no	no	no	no	no	no	no	yes	no	no
derivation	128	52	M	983	2.92	141	8.1	23.9512	1.73	189	97	115	66.474	90.7	52.4277	37.4	7.8	4	3.32603	0.208219	no	no	yes	HF	no	no	no	no	yes	yes	yes	no	no	yes	quit
derivation	130	67	F	177	0.95	141	12.7	23.3056	1.39	104	72	45.6	32.8058	26.1	18.777	42.7	10.7	2	3.69041	3.69041	no	no	no	no	yes	no	no	no	no	no	no	yes	no	no	yes
derivation	132	89	M	84.6	2.08	141	10.2	18.5515	1.45	156	77	95	65.5172	51.8	35.7241	45.5	14.1	3	2.19178	1.75068	no	no	yes	HF	no	no	yes	no	yes	yes	no	no	no	no	quit
derivation	135	77	F	44.1	1.07	135	9.9	23.8153	1.37	137	73	76.4	55.7664	41.3	30.146	45.9	15.2	2	2.8	2.8	no	no	no	no	no	no	yes	no	yes	yes	no	no	no	no	quit
derivation	137	82	F	64.4	0.4		13.2	21.0316	1.2	112	68	87.5	72.9167	39.3	32.75	55.1	16.1	2	2.1863	2.1863	no	no	no	no	yes	no	no	no	no	no	no	no	no	no	no
derivation	138	72	F	121	0.55	140	11.4	27.9225	1.48	154	69	98.5	66.5541	47.3	31.9595	52	15.5	2	3.34247	3.34247	no	no	no	no	yes	no	no	no	yes	yes	yes	no	no	yes	no
derivation	142	65	M	25.4	0.76	140	12.8	25	1.67	126	79	112.2	67.1856	65.2	39.0419	41.9	15.3	1	0.134247	0.134247	no	no	no	no	no	no	no	no	yes	no	no	yes	no	no	yes
derivation	143	73	M	315	8.12	139	10.6	24.9581	1.7	159	69	164.7	96.8824	110.1	64.7647	33.2	10.9	2	0.613699	0.613699	yes	yes	yes	CD	no	no	no	no	yes	yes	yes	yes	yes	yes	quit
derivation	144	41	F	1730	6.86	135	12	25.3601	1.49	129	71	109.9	73.7584	75.5	50.6711	31.3	9.6	3	3.35342	1.99178	no	no	yes	VT/Vf	no	no	no	no	yes	yes	no	no	yes	yes	no
derivation	146	77	M	4730	8.38	138	10.7	23.552	1.72	167	87	156.4	90.9302	94	54.6512	39.9	8.6	4	3.19726	0.520548	no	no	yes	HF	yes	no	no	no	yes	no	no	no	yes	no	quit
derivation	150	65	F	186	0.87	142	13	18.3732	1.41	115	64	182.6	129.504	126.1	89.4326	30.9	11.7	2	3.99452	3.99452	no	no	no	no	no	yes	no	no	no	no	yes	no	no	no	yes
derivation	151	68	M	46.6	0.79	139	14.7	19.2277	1.46	153	77	52.9	36.2329	260	178.082	50.8	18.3	1	1.23288	1.23288	no	no	no	no	no	no	no	no	no	no	no	no	no	no	no
derivation	152	62	M	68.5	1.29	139	15	26.396	1.84	111	68	126.3	68.6413	93.6	50.8696	25.9	5.9	1	3.5726	3.5726	no	no	no	no	no	no	yes	no	yes	yes	yes	no	no	yes	yes
derivation	153	72	M	140	0.97	141	16.6	23.9411	1.69	161	90	65.9	38.9941	44.8	26.5089	32.1	6.6	1	0.523288	0.523288	no	no	no	no	no	no	no	no	yes	yes	yes	yes	no	yes	quit
derivation	154	53	F	8.9	0.65	143	13.2	22.681	1.51	143	101	52.2	34.5695	23.5	15.5629	55	15	1	4.02466	4.02466	no	no	no	no	no	no	no	no	no	no	no	no	no	no	quit
derivation	155	52	M	136	1.64	142	13.9	30.3871	2.07	151	103	146.3	70.6763	101.2	48.8889	30.8	9.6	1	3.52329	3.52329	no	no	no	no	no	no	no	no	yes	yes	yes	no	no	yes	quit
derivation	157	24	F	2	0.63	134	11.6	21.7784	1.51	95	64	91.2	60.3974	44.9	29.7351	50.8	16.5	1	3.9726	3.9726	no	no	no	no	no	no	no	no	no	no	no	no	no	no	no
derivation	166	65	M	538	6.23	144	8	33.5217	1.78	176	85	110.3	61.9663	53.4	30	51.6	16.6	3							no	no	no	no	yes	yes	no	no	no	no
derivation	167	57	F	41.2	0.59	141	12.3	19.563	1.43	148	85	83	58.042	36	25.1748	56.6	18.8	1							no	no	no	no	no	no	no	no	no	no	quit
derivation	170	59	F	143	0.52	142	12	21.0828	1.46	189	96	74.6	51.0959	31.7	21.7123	57.5	19.1	1	3.47123	3.47123	no	no	no	no	no	no	no	no	no	yes	no	no	no	no	no
derivation	171	63	M	102	0.67	137	12	23.8787	1.78	119	78	142.1	79.8315	92.1	51.7416	35.2	8	2							no	yes	no	no	no	no	no	no	no	no	quit
derivation	172	82	F	768	4.75	142	9.2	18.2214	1.15	146	92	85.3	74.1739	61.4	53.3913	28	8.7	2	2.76164	2.76164	no	no	no	no	no	no	yes	no	yes	no	no	yes	no	no	no
derivation	173	74	M	48.9	6.84	139	6.4	22.9098	1.59	162	91	131.4	82.6415	80.2	50.4403	39	12.2	2	3.72877	3.72877	no	no	no	no	no	no	no	no	yes	yes	no	no	no	no	yes
derivation	174	75	F	52.1	0.88	139	12.2	33.3397	1.61	156	75	91.6	56.8944	44	27.3292	52	18.5	1	3.76986	3.76986	no	no	no	no	no	no	no	no	yes	no	yes	no	no	no	quit
derivation	175	74	M	305	0.73	140	9.1	25.5296	1.72	133	62	113.1	65.7558	39.5	22.9651	65.1	21.3	3	4.04658	4.04658	no	no	no	no	no	no	no	no	yes	yes	no	no	no	no	no
derivation	176	72	F	93.2	0.71	136	12.2	20.3402	1.47	146	64	101.6	69.1156	58.7	39.932	42.2	15.6	2	3.04932	3.04932	no	yes	no	no	no	no	no	no	yes	yes	no	no	no	no	no
derivation	177	78	M	311	1.01	139	13.4	23.3556	1.92	116	56	86.8	45.2083	41.3	21.5104	52.4	14.3	1	1.57534	1.57534	no	no	no	no	no	no	no	no	yes	yes	no	no	no	yes	quit
derivation	178	74	F	838	2.44	138	9.8	25.5207	1.46	156	69	83	56.8493	53	36.3014	36.2	7	3	2.90685	2.90685	no	yes	no	no	no	no	no	no	yes	yes	yes	no	no	yes	no
derivation	180	77	M	99.3	1.02	139	14	21.9363	1.64	153	68	144.1	87.8659	64.6	39.3902	55.1	15.9	2	3.57808	3.57808	no	no	no	no	yes	no	no	no	yes	no	yes	no	no	no	quit
derivation	182	76	M	28.4	0.87	140	12.9	26.5625	1.71	137	74	97.8	57.193	51.8	30.2924	47	16.5	1	3.28493	3.28493	no	no	no	no	no	no	no	no	yes	yes	no	no	no	yes	quit
derivation	187	66	M	900	1.51	142	9.4	22.3003	1.56	149	80	185.3	118.782	130.5	83.6538	29.6	10.7	2	3.7589	0.989041	no	no	yes	HF	no	no	no	no	yes	yes	yes	no	no	yes	quit
derivation	188	80	M	50.9	0.74	135	13.7	22.4323	1.56	135	83	74.8	47.9487	30.4	19.4872	59.4	19.1	1	4.06301	4.06301	no	no	no	no	no	no	no	no	yes	yes	yes	no	no	no	quit
derivation	191	67	F	345	1.56	142	12	27.5375	1.63	103	71	137.5	84.3558	111.7	68.5276	18.8	6	4	4.04932	0.421918	no	no	yes	HF	no	yes	no	no	no	yes	yes	yes	no	yes	quit
derivation	192	66	F	47.9	4.47	139	8.6	18.2671	1.39	114	61	102.7	73.8849	65.3	46.9784	36.4	12.4	2	3.88493	3.88493	no	no	no	no	no	no	no	no	yes	yes	yes	no	yes	yes	quit
derivation	195	67	F	200	1.03	140	15.9	27.079	1.69	104	77	46.6	27.574	30.5	18.0473	34.5	6.3	3	3.47123	2.56438	no	no	yes	HF	yes	no	no	no	yes	no	yes	yes	no	no	yes
derivation	196	73	M	45.8	1.04	143	14.6	14.0985	1.33	124	82	107.8	81.0526	82.3	61.8797	23.6	7.3	1	3.45479	3.45479	no	no	no	no	no	no	no	no	no	no	no	no	no	yes	quit
derivation	197	76	M	169	1.28	139	14.7	25.4597	1.61	163	96	96.6	60	56.9	35.3416	41.1	9.3	2	2.14521	2.14521	yes	yes	yes	CD	yes	no	no	no	yes	yes	no	no	no	no	no
derivation	198	91	M	423	1.68	141	11.7	25.2241	1.5	110	66	78.1	52.0667	37.5	25	51.9	18.1	2	2.01096	1.96712	no	no	yes	HF	no	no	no	no	yes	no	yes	yes	no	yes	quit
derivation	202	67	M	96.6	1.56	136	14.3	29.5858	2.19	104	71	96.2	43.9269	45.5	20.7763	52.7	15.6	2	4.06575	4.06575	no	no	no	no	no	no	no	no	yes	yes	yes	yes	no	yes	quit
derivation	203	55	F	14	0.57	140	12.6	20.7964	1.35	102	67	73.2	54.2222	21.2	15.7037	71.1	26.2	1	3.8411	3.8411	no	no	no	no	no	no	no	no	no	no	no	no	no	no	no
derivation	204	76	F	9.6	0.96	139	14.2	29.865	1.66	143	68	58.3	35.1205	25.2	15.1807	56.8	22.5	1	3.63014	3.63014	no	no	no	no	no	no	no	no	yes	no	yes	no	no	no	no
derivation	205	71	M	149	1.82	139	6.9	32.0312	1.85	170	91	123.7	66.8649	73.8	39.8919	40.4	12.9	2							no	no	no	no	yes	yes	yes	no	no	yes	yes
derivation	208	47	M	4.8	0.85	140	16.1	21.0772	1.6	160	89	124	77.5	54.3	33.9375	56.3	20.2	1							yes	no	no	no	no	no	no	no	no	no
derivation	210	72	M	12.9	0.73	140	15.8	21.9141	1.58	122	66	115.1	72.8481	68.8	43.5443	40.2	12.7	1	0.263014	0.263014	no	yes	no	no	no	no	no	no	no	no	no	no	no	no	quit
derivation	211	74	F	24.4	0.78	142	12.2	25.6745	1.51	134	63	84	55.6291	40.2	26.6225	52.2	16.2	2	3.99178	3.99178	no	no	no	no	no	no	no	no	no	yes	no	no	no	yes	no
derivation	212	75	M	30.9	9.45	137	13	22.2649	1.61	150	78	80.4	49.9379	43.1	26.7702	46.5	11	2	3.87123	1.09863	no	no	yes	HF	yes	no	no	no	yes	yes	yes	no	yes	yes	no
derivation	213	62	F	9	0.62	138	12.8	20.1733	1.51	114	62	70.7	46.8212	29.9	19.8013	57.7	22.1	1	1.10959	1.10959	no	no	no	no	no	no	no	no	no	no	no	no	no	no	no
derivation	214	47	M	108	0.8	143	13.7	23.255	1.8	146	93	122	67.7778	42.3	23.5	65.4	20.1	1	3.89589	3.89589	no	no	no	no	yes	no	no	no	no	no	no	no	no	no	quit
derivation	215	44	F	275			9.4	25.3793	1.66	149	73	92.8	55.9036	39.4	23.7349	57.5	22	2	3.52603	3.52603	no	no	no	no	no	no	no	no	no	no	no	no	no	no	no
derivation	216	89	M	45.9	0.93	141	14.5	25.3391	1.71	168	79	99.8	58.3626	53.2	31.1111	46.7	13.6	1	3.29041	3.29041	no	no	no	no	no	no	no	no	yes	no	yes	no	no	yes	quit
derivation	217	76	M	61.9	0.97	142	11.8	23.4375	1.62	125	83	97.2	60	51.9	32.037	46.6	15	2	2.67945	2.67945	no	no	no	no	no	no	no	no	no	no	yes	no	no	no	quit
derivation	222	72	F	355	0.59	141	11.8	21.1702	1.39	138	90	107.8	77.554	78.9	56.7626	26.8	2.9	1	0.709589	0.709589	no	no	no	no	no	no	no	no	no	no	no	yes	no	no	no
derivation	223	75	F	62.9	0.63	128	11.3	14.8808	1.08	114	81	61.1	56.5741	31.9	29.537	47.7	15.7	1							no	no	no	no	no	no	no	no	no	no	yes
derivation	224	77	M	352	9.68	142	8.5	22.7732	1.68	135	67	107.4	63.9286	51.2	30.4762	52.4	13	2	3.98082	3.98082	no	no	no	no	no	no	no	no	yes	yes	yes	no	no	no	no
derivation	225	83	M	35	0.78	141	14.9	23.7118	1.68	131	69	68.1	40.5357	27.5	16.369	59.6	20.5	1	1.85479	1.85479	no	yes	no	no	yes	no	no	no	yes	no	no	no	no	no	quit
derivation	226	50	M	18.7	0.77	143	14.1	23.2254	1.71	128	80	77.3	45.2047	33.8	19.7661	56.2	21.6	1	1.03014	1.03014	no	no	no	no	no	no	no	no	no	no	no	no	no	no	no
derivation	227	46	F	11.9	0.47	138	10.4	23.6128	1.53	135	81	70.9	46.3399	24.6	16.0784	65.3	21.5	1	2.12055	2.12055	no	no	no	no	no	no	no	no	no	no	no	no	no	no	yes
derivation	228	76	M	37.8	0.84	142	13.1	20.202	1.6	145	68	93	58.125	34.9	21.8125	62.5	23.8	1	3.33699	3.33699	no	no	no	no	yes	no	no	no	yes	no	no	no	no	no
derivation	229	83	M	154	1.8	144	12.2	27.479	1.63	109	49	94	57.6687	25.3	15.5215	73.1	24.9	2	4.04658	4.04658	no	no	no	no	no	no	no	no	yes	yes	yes	yes	no	yes	quit
derivation	231	72	F	163	5.65	142	7.2	26.1719	1.7	176	80	123.3	72.5294	63	37.0588	48.9	17.9	2	4.03836	4.03836	no	no	no	no	no	no	no	no	yes	yes	no	no	no	no	no
derivation	234	86	M	18.8	0.83			22.2656	1.59	124	74	106.3	66.8553	52.7	33.1447	50.4	16	1							no	no	no	no	no	no	no	no	no	no	quit
derivation	235	28	F	113	0.59			39.4141	2.02	147	84	240.8	119.208	125.3	62.0297	48	14.5	2	2.06027	2.06027	no	no	no	no	yes	no	no	no	yes	yes	yes	no	no	no	quit
derivation	237	82	F	954	1		11.5	24	1.48	176	61	78.4	52.973	31.3	21.1486	60.1	15.5	3	3.22192	3.22192	no	no	no	no	no	no	no	no	yes	no	yes	no	no	no	no
derivation	238	77	M	195				21.6713	1.65	138		132.8	80.4848	97.8	59.2727	26.4	6.7	1	2.64658	2.64658	no	no	no	no	no	no	no	no	yes	no	yes	no	no	no
derivation	241	47	F	628	5.56	141	11.9	26.1005	1.6	157	86	119.2	74.5	57.2	35.75	52	17.6	3	3.99178	3.99178	no	no	no	no	no	no	no	no	yes	yes	yes	no	no	no	no
derivation	242	55	M	391	13.97	140	9.4	32.0649	2	176	99	164.4	82.2	81.1	40.55	50.7	13	2	3.99726	3.99726	no	no	no	no	no	no	no	no	yes	yes	no	no	no	no	yes
derivation	245	80	F	535	2.2	136	8.7	15.264	1.27	94	35	31.3	24.6457	11.7	9.2126	62.7	25.7	2	2.4	2.4	no	no	no	no	yes	no	no	no	no	no	no	yes	no	no	no
derivation	252	78	F	623	1.01	140	11.7	23.7626	1.58	190	87	71.8	45.443	30.3	19.1772	57.8	16.7	2	1.61096	1.61096	no	no	no	no	no	no	no	no	yes	no	no	yes	no	no	no
derivation	253	68	F	9	0.6	142	13	24.974	1.59	143	74	76.7	48.239	45.5	28.6164	42.9	18.6	1	3.86301	3.86301	no	no	no	no	no	no	no	no	no	no	yes	no	no	yes	no
derivation	255	79	M	295	0.69	132	7.8	18.1862	1.43	132	66	107.1	74.8951	61.3	42.8671	42.7	12.6	1	1.06027	1.06027	no	no	no	no	yes	no	no	no	yes	no	no	no	no	no	yes
derivation	256	71	M	264	0.91	143	13.7	20.5693	1.61	122	89	108.4	67.3292	76.4	47.4534	29.5	8.5	3	3.46027	3.46027	no	no	no	no	no	no	yes	no	yes	yes	no	yes	no	no	quit
derivation	257	76	F	24.8	0.6	141	13.7	23.9464	1.58	127	68	60.6	38.3544	23.6	14.9367	61.1	19.6	1	3.74795	3.74795	no	no	no	no	no	no	no	no	no	yes	yes	no	no	no	no
derivation	258	81	F	487	1.08	141	11.8	21.3333	1.41	138	89	90.2	63.9716	52.2	37.0213	42.1	9	2	0.956164	0.956164	no	no	no	no	no	no	no	yes	yes	no	no	no	no	no	no
derivation	259	70	M	11.4	1.04	142	14.7	22.1893	1.52	162	90	83.4	54.8684	37.8	24.8684	54.7	18.6	1	3.27671	3.27671	no	no	no	no	no	no	no	no	no	no	no	no	no	no	no
derivation	260	75	M	194	0.89	141	11.3	20.7031	1.54	173	62	102	66.2338	45.6	29.6104	55.3	16.5	1	2.89589	2.89589	no	yes	no	no	no	no	no	no	yes	no	no	no	no	yes	quit
derivation	263	87	M	9.4	1.49	141	10.6	19.0311	1.63	131	69	83.3	51.1043	41	25.1534	50.8	13	1	2.51507	2.51507	no	no	no	no	no	no	no	no	no	no	no	no	no	yes	quit
derivation	264	64	M	67	9.9	134	8.7	36.7345	2.02	110	57	165.4	81.8812	106.8	52.8713	35.4	9.6	3	3.59726	3.59726	yes	yes	yes	CD	yes	no	no	no	yes	yes	yes	no	yes	yes	no
derivation	266	66	M	10.5	0.63	137	14.4	21.1553	1.66	132	83	94	56.6265	56.9	34.2771	39.4	11.8	1	3.35068	3.35068	no	no	no	no	no	no	no	no	yes	yes	no	no	no	yes	yes
derivation	269	83	M	1470	1.37	144	9.5	18.4067	1.25	142	83	106.4	85.12	67.5	54	36.6	10.7	2	1.99178	1.99178	yes	yes	yes	CD	no	yes	no	no	yes	no	yes	no	no	yes	yes
derivation	270	34	M	8.8	2.03	146	11.2	18.3655	1.53	128	78	82.6	53.9869	42	27.451	49.1	16.7	1	4.01096	4.01096	no	no	no	no	no	no	no	no	no	no	no	no	no	no	yes
derivation	274	65	F	44.1	0.56	139	9.4	22.3478	1.5	117	69	78	52	33.7	22.4667	56.9	21.9	2	3.84658	3.84658	no	no	no	no	no	no	no	no	no	no	no	no	no	no	quit
derivation	276	62	M	11.3	0.85	143	12.8	22.719	1.55	147	87	59.7	38.5161	22.6	14.5806	62.1	18.6	1	3.52877	3.52877	no	no	no	no	no	no	no	no	yes	yes	no	no	no	no	quit
derivation	277	37	F	14	0.52	137	9.6	18.8609	1.42	115	67	77.1	54.2958	38.8	27.3239	49.6	18.3	1	3.93151	3.93151	no	no	no	no	no	no	no	no	no	no	yes	no	no	no	yes
derivation	278	82	M	18.7	0.56	135	14.2	19.8347	1.59	153	83	89.9	56.5409	44	27.673	51	17.2	1							no	no	no	no	yes	no	no	no	no	no	quit
derivation	279	70	M	3.4	0.82	138	16.1	18.2899	1.49	120	74	81.6	54.7651	39.1	26.2416	52.1	15.2	1	1.43288	1.43288	no	no	no	no	no	no	no	no	no	no	no	no	no	no	quit
derivation	280	72	F	27.6	0.76	139	12.4	22.6744	1.46	122	66	82.5	56.5068	26.7	18.2877	67.6	21.4	1	0.745205	0.745205	no	yes	no	no	no	no	no	no	yes	no	no	no	no	no	quit
derivation	281	84	F	1120	1.04	144	12.1	20.5778	1.39	120	76	84	60.4317	62.4	44.8921	25.8	3.4	4	1.87945	1.87945	yes	yes	yes	CD	no	no	no	no	yes	no	no	yes	no	no	no
derivation	285	65	F	91.2	0.48	140	11.9	22.8269	1.42	176	90	66.7	46.9718	26.5	18.662	60.3	18.7	1	3.86301	0.950685	no	no	yes	MI	no	no	no	no	yes	yes	yes	no	no	yes
derivation	286	62	F	21	0.64	143	13.6	20.1189	1.55	130	60	88.1	56.8387	41.2	26.5806	53.2	16.9	1	1.15068	1.15068	no	no	no	no	no	no	no	no	no	no	no	no	no	no	no
derivation	287	41	M	1130	8.82	134	12.6	30.4878	1.89	155	99	184.7	97.7249	137.7	72.8571	25.5	8.3	3	3.15616	3.15616	no	no	no	no	no	no	yes	no	yes	yes	yes	no	yes	yes	no
derivation	288	57	M	10.5	0.41	143	12.5	19.7924	1.68	131	109	73.7	43.869	43.2	25.7143	41.4	16.1	1	3.14521	3.14521	no	no	no	no	no	no	no	no	no	no	no	no	no	no	no
derivation	289	67	F	118	0.63			20.4889	1.38	131	72	79.5	57.6087	30.9	22.3913	61.1	20.3	1	3.0274	3.0274	no	no	no	no	no	no	no	no	no	no	no	yes	no	no	no
derivation	292	78	M	103	1.14	141	11.4	24.1288	1.63	98	68	60.1	36.8712	50.8	31.1656	15.5	2.8	2	0.547945	0.547945	no	no	no	no	no	yes	no	no	no	yes	no	yes	no	no	yes
derivation	294	49	M	4.2	0.83	140	13	30.6939	2.09	150	93	102.2	48.8995	58.2	27.8469	43	16.5	1	3.95068	3.95068	no	no	no	no	no	no	no	no	yes	yes	yes	no	no	yes	no
derivation	295	39	M	384	14.49	133	7.6	40.4898	2.36	150	98	212.5	90.0424	133.7	56.6525	37.1	12.3	3	0.980822	0.980822	no	no	no	no	no	no	no	no	yes	yes	yes	no	yes	yes	quit
derivation	296	75	M	11.3	1.85	141	11	27.9514	1.79	125	71	98.1	54.8045	47.1	26.3128	51.9	18.8	1	1.01918	1.01918	no	no	no	no	no	no	no	no	yes	no	no	no	no	no	quit
derivation	297	89	F	612	0.5	148	11.9	19.1207	1.25	122	77	87.1	69.68	58.4	46.72	32.9	8.1	2	0.213699	0.213699	no	no	no	no	yes	no	no	no	yes	no	no	no	no	no	no
derivation	299	88	M	225	0.88	142	14.3	21.3675	1.5	115	73	84.1	56.0667	58	38.6667	31	8.1	1	3.09589	1.99452	no	no	yes	HF	no	no	no	no	no	no	no	yes	no	no	no
derivation	300	66	M	18	1.54	141	12.5	24.3107	1.76	134	77	93.6	53.1818	46.7	26.5341	50.1	12.6	1	3.26849	3.26849	no	no	no	no	no	no	no	no	yes	no	yes	no	no	yes	quit
derivation	302	59	M	217				20.0692	1.67	111	72	148.3	88.8024	106.4	63.7126	28.2	5.2	2	3.51507	3.51507	no	no	no	no	no	no	no	no	no	no	no	no	no	yes	quit
derivation	304	88	F	174	0.68	141	10.9	22.4658	1.32	149	60	57.6	43.6364	20.3	15.3788	64.7	14.9	2	2.66849	1.25205	no	no	yes	HF	yes	no	no	no	yes	no	no	yes	no	no	quit
derivation	305	68	M	6.8	0.92	140	15.7	20.0692	1.67	105	59	140.7	84.2515	72.7	43.5329	48.3	14.3	1	3.47123	3.47123	no	no	no	no	yes	no	no	no	no	no	no	no	no	no	yes
derivation	310	56	F	15.2	0.62	140	11.8	22.1104	1.54	172	100	81.4	52.8571	53.8	34.9351	34	14.9	1	3.92055	3.92055	no	no	no	no	no	no	no	no	yes	no	no	no	no	no	quit
derivation	312	77	F	36.1	0.55	140	11.7	18.2577	1.37	157	81	83.5	60.9489	41.9	30.5839	49.9	16.3	1	3.43288	3.43288	no	no	no	no	no	no	no	no	yes	yes	no	no	no	yes	no
derivation	314	68	F	776	7.71	137	10.3	28.4287	1.67	126	62	122.8	73.5329	86.3	51.6766	29.7	10.5	2	0.843836	0.843836	no	yes	no	no	no	no	yes	no	yes	yes	yes	yes	yes	no	quit
derivation	315	69	M	381	3.11	132	12.2	18.3951	1.35	145	76	100.4	74.3704	53.1	39.3333	47.1	13.4	1	0.953425	0.953425	yes	yes	yes	CD	no	no	no	no	yes	yes	no	no	yes	yes	quit
derivation	317	31	M	8.1	0.65	138	15	21.6333	1.76	131	68	129.3	73.4659	54.1	30.7386	58.2	21.7	1	3.58904	3.58904	no	no	no	no	no	no	no	no	no	no	no	no	no	no	yes
derivation	320	82	F	65.9	0.58	131	12.4	21.2296	1.36	123	72	66.8	49.1176	26.4	19.4118	60.5	21.3	2	0.854795	0.854795	no	yes	no	no	yes	no	no	no	no	no	no	yes	no	no	no
derivation	321	85	F	743	0.64	144	12.2	29.5553	1.55	152	62	129.9	83.8065	91.6	59.0968	29.5	5.6	4	1.86027	0.123288	no	no	yes	HF	no	yes	no	no	yes	no	no	yes	no	no	no
derivation	328	73	F	44.2	0.76	142	13.4	25.1532	1.62	146	84	93.7	57.8395	50.1	30.9259	46.5	17.4	1							no	no	no	no	yes	no	yes	no	no	no	no
derivation	329	53	F	3	0.45	141	13.7	24.5243	1.64	127	85	94.6	57.6829	38.9	23.7195	58.9	18.8	1	0.0520548	0.0520548	no	no	no	no	no	no	no	no	yes	no	no	no	no	no	yes
derivation	335	80	M	26.9	0.82	143	12.5	25.462	1.7	150	72	107.5	63.2353	46	27.0588	57.2	23.8	1	3.98356	3.98356	no	no	no	no	no	no	no	no	yes	no	yes	yes	no	no	quit
derivation	337	66	M	60.5	0.96	143	12.7	22.1453	1.74	156	106	87.7	50.4023	45.2	25.977	48.4	12.5	1	3.69589	3.69589	no	no	no	no	no	no	no	no	yes	no	no	no	no	no	quit
derivation	339	75	F	58.6	0.71	140	13.3	21.7784	1.51	154	80	81.7	54.106	39.8	26.3576	51.3	17.8	1	0.838356	0.838356	no	no	no	no	no	no	no	no	yes	no	no	no	no	no	no
derivation	340	79	M	250	7.39	140	12.4	23.5078	1.7	161	74	110.6	65.0588	52.2	30.7059	52.8	17.4	1	3.50685	3.50685	no	no	no	no	no	no	no	no	yes	yes	yes	no	yes	yes	quit
derivation	342	75	M	246	0.89	139	15.1	22.46	1.82	95	56	194.2	106.703	148	81.3187	23.8	6.6	3	1.10685	1.10685	no	yes	no	no	no	yes	no	no	yes	no	no	yes	no	no	quit
derivation	343	68	F	96	6.3	141	10.2	22.232	1.55	142	75	81.2	52.3871	28.7	18.5161	64.6	21.4	2	3.81644	3.81644	no	no	no	no	no	no	no	no	yes	no	no	no	no	no	no
derivation	344	66	M	14.6	0.99	142	12.3	21.7079	1.71	122	75	81.2	47.4854	44.3	25.9064	45.5	13.4	1	3.84384	3.84384	no	no	no	no	no	no	no	no	yes	no	no	no	no	no	quit
derivation	345	78	M	102	0.85	136	12.8	27.6398	1.71	151	86	82.7	48.3626	49.3	28.8304	40.4	10.9	1	1.00822	1.00822	no	no	no	no	no	no	no	no	no	no	no	yes	no	no	quit
derivation	346	82	F	35	0.35	151	11.6	20.5316	1.27	150	89	71.8	56.5354	38.1	30	46.9	12.1	1							no	no	no	no	yes	yes	no	no	no	no	no
derivation	347	20	F	109	0.49		9.2	20.0288	1.49	117	76	65	43.6242	28.6	19.1946	56	19.5	2	3.8137	3.8137	no	no	no	no	no	no	no	no	no	no	no	no	no	no	no
derivation	348	75	F	1230	2.52	143	9.6	21.5466	1.47	195	70	104.7	71.2245	50.3	34.2177	51.9	14.2	4	0.249315	0.249315	yes	yes	yes	CD	yes	no	no	no	yes	yes	no	no	no	no	quit
derivation	351	74	F	54.1	1.08	138	12.8	21.4525	1.59	129	71	74	46.5409	38	23.8994	48.6	11.6	3	3.86849	3.86849	no	no	no	no	yes	no	no	no	no	no	no	yes	no	no	no
derivation	352	62	F	67	0.76	144	11.7	19.6506	1.4	155	51	121.9	87.0714	67.5	48.2143	44.6	16.9	2	3.17534	3.17534	no	no	no	no	yes	no	no	no	yes	no	yes	no	no	no	no
derivation	353	72	M	191				19.5854	1.53	101	65	106.3	69.4771	51.8	33.8562	51.3	15.1	1	3.60274	3.60274	no	no	no	no	no	yes	no	no	yes	yes	no	no	no	no	quit
derivation	357	59	F	49.6	1.46	142	11.4	24.8287	1.67	142	80	132.3	79.2216	62.4	37.3653	52.8	13.2	1	3.5589	3.5589	no	no	no	no	no	no	no	no	yes	yes	yes	no	no	yes	quit
derivation	362	89	M	200	1.14	142	12.3	16.8242	1.38	138	88	88.1	63.8406	61.9	44.8551	29.7	7.2	4	1.55342	1.55342	no	no	no	no	no	no	yes	no	yes	yes	no	no	no	no	quit
derivation	363	84	M	40	0.85	121	14.6	23.2389	1.51	113	62	62	41.0596	28.2	18.6755	54.6	11.7	1	0.287671	0.287671	no	yes	no	no	no	no	no	no	yes	no	no	no	no	yes	yes
derivation	369	40	M	545	1.65	139	12.9	35.1393	2.06	125	81	178.1	86.4563	151.9	73.7379	14.7	1.3	3	1.01096	1.01096	yes	yes	yes	CD	no	no	yes	no	yes	no	no	no	no	no	no
derivation	370	62	M	416	1.17	140	14.9	25.8645	1.83	126	93	62	33.8798	43.4	23.7158	30.1	6.4	1	3.79726	3.79726	no	no	no	no	no	no	no	no	yes	no	yes	yes	no	no	quit
derivation	372	74	M	99.2	1.33	138	12.8	23.4179	1.62	143	77	79.1	48.8272	28.8	17.7778	63.6	21.5	1	3.27945	3.27945	no	no	no	no	no	no	no	no	yes	no	yes	no	no	yes	quit
derivation	374	67	M	38.8	0.86	140	14.3	27.2899	1.83	114	73	138.9	75.9016	75.9	41.4754	45.4	12.6	1	2.6411	2.6411	no	no	no	no	no	no	no	no	yes	no	yes	yes	no	yes	yes
derivation	375	70	F	27.2	0.63	142	13.6	22.151	1.57	141	84	79.6	50.7006	40.3	25.6688	49.4	17.6	1	2.14795	2.14795	no	no	no	no	no	no	no	no	yes	no	no	no	no	no	no
derivation	376	67	F	2.6	0.6	140	12.6	23.1478	1.47	127	73	94.1	64.0136	58.2	39.5918	38.2	12.2	1	0.115068	0.115068	no	no	no	no	no	no	no	no	no	no	no	no	no	no	no
derivation	377	80	M	395	1.16	137	15.7	24.7295	1.68	137	77	56	33.3333	47.7	28.3929	14.9	5.7	2	1.95342	1.95342	no	no	no	no	no	no	no	no	yes	yes	no	yes	no	yes	no
derivation	378	70	M	165	1.24	142	16	28.2699	1.93	136	89	152.2	78.8601	106.2	55.0259	30.2	7.8	2	3.4137	3.4137	no	no	no	no	no	no	no	no	yes	no	yes	yes	no	yes	no
derivation	379	59	F	50.6	5.03	138	14.1	21.9289	1.44	132	69	127.2	88.3333	101.9	70.7639	19.9	5.8	3							no	no	yes	no	yes	yes	yes	no	no	yes	no
derivation	380	73	M	61.6	1.12	134	11.7	24.9609	1.67	143	74	165.9	99.3413	105.7	63.2934	36.3	8.7	2	0.0164384	0.0164384	no	no	no	no	yes	no	no	no	yes	no	no	no	no	no	quit
derivation	381	77	M	23.8	1.12	139	13.4	22.6409	1.49	130	82	62.6	42.0134	28.6	19.1946	54.2	17.8	1	3.9589	3.9589	no	no	no	no	no	no	no	no	yes	no	no	no	no	no	quit
derivation	382	83	M	77.5	1.14	140	13.6	20.475	1.57	127	77	105.2	67.0064	62	39.4904	41.1	16.3	1	3.41644	3.41644	no	no	no	no	no	no	no	no	yes	no	yes	no	no	yes	quit
derivation	384	60	M	73.8				19.3772	1.65	144	97	157.8	95.6364	114.9	69.6364	27.2	9.2	2	1.8274	1.8274	no	yes	no	no	no	yes	no	no	no	no	no	no	no	no	yes
derivation	385	70	F	14.2	0.67	144	13.6	28.7641	1.47	129	71	61.2	41.6327	25.6	17.415	58.2	19.1	1	3.90959	3.90959	no	no	no	no	no	no	no	no	yes	no	no	no	no	no	no
derivation	386	74	F	512	0.88	141	12.1	19.1111	1.34	131	84	62.2	46.4179	36.3	27.0896	41.7	15.8	2	3.38904	2.59178	no	no	yes	HF	yes	no	no	no	no	no	no	yes	no	no	quit
derivation	393	54	F	112	0.42	142	12.4	17.0088	1.4	145	82	80	57.1429	28.6	20.4286	64.3	23.8	1	3.28219	3.28219	no	no	no	no	yes	no	no	no	no	no	no	yes	no	no	no
derivation	394	87	F	368	2.66	142	11.2	21.3333	1.41	161	87	72.4	51.3475	35.2	24.9645	51.4	16.2	1	3.91507	3.91507	no	no	no	no	no	no	no	no	yes	no	no	no	no	no	quit
derivation	395	70	M	22.4	1.18	142	12.5	26.4915	1.81	153	84	93.8	51.8232	40.5	22.3757	56.8	15.4	1							no	no	no	no	yes	no	no	no	no	no	quit
derivation	396	65	F	400	10.58	142	8.7	31.2706	1.67	198	81	155.7	93.2335	68.2	40.8383	56.2	16	3	1.79726	1.79726	no	no	no	no	no	no	no	no	yes	yes	no	no	yes	no	quit
derivation	398	77	M	104	8.77	137	9.5	19.4674	1.57	163	75	74.5	47.4522	29.1	18.535	61	18.1	1	2.60822	2.60822	no	no	no	no	no	no	no	no	yes	no	no	no	no	no	quit
derivation	399	82	F	225	4.47	147	8.3	22.006	1.32	130	61	66	50	27.8	21.0606	57.9	17.9	1	3.60548	3.60548	no	no	no	no	no	no	no	no	yes	no	yes	no	no	no	no
derivation	402	78	F	172	1.1	144	10.2	19.5556	1.36	133	66	89.4	65.7353	50.5	37.1324	43.6	6.4	3							yes	no	no	no	yes	no	yes	yes	no	no
derivation	410	89	M	307	1.41	142	11.4	24.9135	1.83	163	80	102.2	55.847	48.1	26.2842	53	11.1	4	2.07123	2.07123	yes	yes	yes	CD	no	no	no	no	yes	no	yes	yes	no	no	quit
derivation	411	83	M	182	0.96	139	11.3	21.1927	1.62	148	66	83.3	51.4198	34.3	21.1728	58.8	16.4	1	0.210959	0.210959	no	yes	no	no	no	no	no	no	yes	no	no	no	no	no	quit
derivation	412	73	F	116	0.83	140	13	24.3232	1.47	101	54	88.1	59.932	50.5	34.3537	42.7	11	1	2.65479	1.24658	no	no	no	no	no	yes	no	no	yes	no	no	no	no	no	no
derivation	415	90	F	315	0.72	141	9.2	19.8373	1.25	126	62	71.5	57.2	34.6	27.68	51.6	16.3	2	0.235616	0.235616	no	yes	no	no	yes	no	no	no	yes	no	no	no	no	yes	no
derivation	420	80	F	60	0.38	139	14.5	22.1317	1.3	125	79	66.8	51.3846	42.9	33	35.9	6.5	2	3.55342	3.55342	no	no	no	no	yes	no	no	no	yes	no	no	no	no	no	yes
derivation	421	83	M	41	0.81	137	13.2	17.3872	1.43	156	88	78.7	55.035	49.8	34.8252	36.6	15.3	1	2.13425	2.13425	no	yes	no	no	no	no	no	no	yes	no	no	no	no	no	quit
derivation	422	70	F	273	0.66	136	11.4	22.8129	1.33	172	101	70.8	53.2331	32.3	24.2857	54.3	20.8	2	1.00274	0.871233	no	yes	yes	HF	no	no	no	no	no	no	no	no	no	no	no
derivation	423	66	F	25.1	0.72	143	11.2	24.4646	1.7	149	85	55.3	32.5294	29.5	17.3529	46.6	11.4	1	3.89863	3.89863	no	no	no	no	no	no	no	no	no	no	yes	no	no	no	no
derivation	427	79	M	431	1.32	139	12.2	20.5693	1.61	128	74	128	79.5031	86.2	53.5404	32.6	8.8	2	3.28219	3.28219	no	no	no	no	no	no	yes	no	yes	yes	yes	no	no	yes	quit
derivation	428	69	M	1120	8.46	134	12.4	19.9432	1.7	107	66	131	77.0588	107	62.9412	18.3	5	3	1.47945	1.47945	no	no	no	no	no	no	yes	no	yes	yes	no	yes	yes	yes	yes
derivation	431	64	M	93	0.88	140	11.8	20.8493	1.75	136	68	171.1	97.7714	94.3	53.8857	44.9	11.6	2	3.80274	3.80274	no	no	no	no	yes	no	no	no	yes	no	yes	no	no	yes	no
derivation	432	69	M	111				20.3363	1.61	108	75	124.3	77.205	82.5	51.2422	33.6	9.3	2	3.29315	1.13425	no	no	yes	HF	yes	no	yes	no	no	no	yes	no	no	yes	quit
derivation	433	57	M	29.5	0.62	141	15.2	21.3333	1.41	122	63	66.3	47.0213	31.2	22.1277	52.9	18.4	1	3.92877	3.92877	no	no	no	no	no	no	no	no	no	yes	no	no	no	no	no
derivation	435	70	F	23.8				18.641	1.17	158	95	65.7	56.1538	31	26.4957	52.8	18.6	1	1.21644	1.21644	no	yes	no	no	no	no	no	no	no	yes	no	no	no	no	no
derivation	436	62	M	799	0.56	138	13	20.3074	1.66	142	80	99.1	59.6988	50.5	30.4217	49	13.3	3	0.767123	0.767123	no	no	no	no	no	no	no	no	yes	yes	no	no	no	no	quit
derivation	437	80	F	2160	0.53	140	9.9	22.2556	1.27	105	69	166.5	131.102	136.6	107.559	18	4.4	4	0.394521	0.394521	no	yes	no	no	no	yes	no	no	no	no	no	no	no	no	no
derivation	439	62	M	8.3	1.04	140	15.9	27.3588	1.92	111	77	87.4	45.5208	38.1	19.8438	56.4	13.8	1	3.87123	3.87123	no	no	no	no	no	no	no	no	no	no	no	no	no	no	quit
derivation	441	67	M	351	1.29	140	10.7	21.4819	1.57	119	70	86.9	55.3503	66.9	42.6115	23	3.9	3	3.45205	0.268493	no	no	yes	HF	no	no	no	no	yes	no	no	yes	no	yes	quit
derivation	444	80	F	95.6	3.48	141	12.9	17.0604	1.14	128	75	76.3	66.9298	36.1	31.6667	52.8	16.5	1	0.758904	0.758904	no	yes	no	no	no	no	no	no	yes	yes	no	no	yes	no	no
derivation	445	53	F	30.8	0.8	140	13.1	29.9376	1.69	152	82	110.4	65.3254	53.3	31.5385	51.7	13.5	1	0.652055	0.652055	no	no	no	no	no	no	no	no	yes	no	yes	no	no	yes	yes
derivation	449	45	F	137	8.28	135	11.2	41.2594	2.02	213	84	182.7	90.4455	133.4	66.0396	27	8.8	3	1.90411	1.90411	yes	yes	yes	CD	no	no	yes	no	yes	yes	yes	no	yes	yes	no
derivation	450	57	M	199	1.06	141	15.6	25.0995	1.79	136	84	115	64.2458	84.9	47.4302	26.2	3.8	2	0.0931507	0.0931507	no	no	no	no	no	no	no	no	yes	yes	no	yes	no	no	yes
derivation	451	44	F	6.4	0.61	138	11	24.7768	1.55	126	79	80.3	51.8065	35.4	22.8387	55.9	19.6	1	3.89315	3.89315	no	no	no	no	no	no	no	no	no	no	no	no	no	no	no
derivation	453	66	F	133	1.31	143	8	21.6311	1.54	134	57	131.9	85.6494	49.6	32.2078	62.4	18.7	3	3.05753	1.2274	no	yes	yes	HF	no	no	no	no	no	no	no	no	no	no	no
derivation	456	44	F	32.3	0.59	139	10.7	24.9097	1.62	113	75	110.5	68.2099	51.1	31.5432	53.7	21.5	1	3.95342	3.95342	no	no	no	no	no	no	no	no	no	no	no	no	no	no	no
derivation	457	74	M	538	1.03	138	14	28.3447	1.9	122	72	144.8	76.2105	102.4	53.8947	29.3	4.2	1	0.0383562	0.0383562	yes	yes	yes	CD	no	no	no	no	no	yes	no	no	no	yes	yes
derivation	469	80	F	62.8	0.45	135	10.4	21.7014	1.33	117	56	78.4	58.9474	37.1	27.8947	52.6	19.5	1	0.380822	0.380822	no	yes	no	no	no	no	no	no	no	no	no	no	no	yes	no
derivation	471	81	F	1150	0.8	133	10.6	22.8146	1.4	112	85	96.4	68.8571	78.4	56	18.7	2.8	3	0.265753	0.265753	no	yes	no	no	no	yes	no	no	yes	no	no	yes	no	no	no
derivation	473	91	F	647	0.88	140	12.9	23.2907	1.3	114	77	72.4	55.6923	54.4	41.8462	24.9	3.4	4	0.109589	0.109589	yes	yes	yes	CD	no	no	no	no	yes	no	no	no	no	yes	no
derivation	474	69	M	5050	7.45	139	11.9	24.3948	1.43	148	86	174.4	121.958	138.2	96.6434	20.7	6.2	3	3.40274	3.40274	yes	yes	yes	CD	no	no	yes	no	no	no	no	no	yes	yes	quit
derivation	476	62	M	233	5.37	137	11	19.8058	1.63	150	93	96.4	59.1411	67.6	41.4724	29.9	8.2	1							no	no	no	no	yes	no	no	yes	no	no	no
derivation	477	77	F	117	0.85	141	13.2	15.6956	1.17	196	106	65.1	55.641	30.9	26.4103	52.6	14.3	1	0.679452	0.679452	no	no	no	no	no	no	no	no	no	no	yes	no	no	no	quit
derivation	479	81	F	704	2.86	141	8.5	24.7967	1.38	151	76	97.5	70.6522	57.9	41.9565	40.7	12.2	3	2.16438	1.11233	no	no	yes	HF	no	no	no	no	yes	yes	yes	yes	no	yes	no
derivation	480	60	F	580	2.44	141	9.7	28.6726	1.66	105	63	77.7	46.8072	28.4	17.1084	63.4	22.4	1	3.79178	3.79178	no	no	no	no	no	no	no	no	yes	yes	yes	no	no	yes	quit
derivation	481	71	M	54	3.6	122	9.8	26.1564	1.72	178	105	81.1	47.1512	52.1	30.2907	35.7	14.2	4	0.0246575	0.0246575	no	yes	no	no	no	no	no	no	yes	no	no	no	no	no	yes
derivation	483	79	F	33.1	0.49	140	10.8	21.6287	1.28	133	63	57.8	45.1562	19.4	15.1562	66.5	17.7	1	0.561644	0.561644	no	no	no	no	no	no	no	no	no	no	yes	no	no	yes	no
derivation	487	31	F	12.3	0.55	137	12.3	21.164	1.52	119	82	78.9	51.9079	37	24.3421	53.1	20.6	1	3.8	3.8	no	no	no	no	no	no	no	no	no	no	no	no	no	no	no
derivation	497	66	F	17.3	0.45	139	11.5	17.2879	1.34	139	77	87.5	65.2985	27.2	20.2985	68.9	29.3	1	3.38904	3.38904	no	no	no	no	no	no	no	no	no	no	no	no	no	no	no
derivation	498	65	F	255	4.92	139	13.4	19.3608	1.47	150	78	106	72.1088	64.4	43.8095	39.2	15.8	1	1.29863	1.29863	no	no	no	no	no	no	no	no	yes	yes	yes	no	yes	no	no
derivation	500	72	F	74.9	0.74	140	12.7	21.092	1.37	133	71	74	54.0146	33.6	24.5255	54.5	16.8	2	3.75068	2.33425	no	no	no	no	yes	no	no	no	no	no	yes	no	no	no	no
derivation	503	67	M	13.5	0.93	132	8.8	18.5901	1.53	98	62	47.5	31.0458	21.7	14.183	54.3	16.6	1	3.94795	3.94795	no	no	no	no	no	no	no	no	yes	no	no	no	no	no	quit
derivation	505	73	F	30.4	2.41	137	9.3	19.8222	1.36	144	74	62.5	45.9559	33.4	24.5588	46.6	15.3	1	1.07123	1.07123	no	no	no	no	no	no	no	no	yes	no	no	no	no	no	no
derivation	508	66	M	623	1.33	140	15	26.8548	1.87	147	69	130.4	69.7326	99.9	53.4225	23.4	3.2	3	2.10685	2.10685	no	no	no	no	yes	no	no	no	yes	no	yes	yes	no	no	yes
derivation	509	84	M	355	1.58	140	12.9	26.3286	1.91	146	86	103.9	54.3979	58.5	30.6283	43.7	13	3	3.79452	0.59726	no	no	yes	HF	no	no	yes	no	yes	no	no	yes	no	no	quit
derivation	511	56	M	484	1.59	142	9.5	24.649	1.81	117	81	153.3	84.6961	115	63.5359	18.4	5.4	3	1.84658	0.60274	no	yes	yes	HF	no	no	yes	no	yes	yes	yes	yes	no	yes	quit
derivation	513	40	F	5.5	0.48	139	11.5	19.4674	1.57	142	95	100.2	63.8217	45.5	28.9809	54.6	20.3	1							no	no	no	no	no	no	no	no	no	no	no
derivation	516	51	F	72.6	0.52	137	10.5	22.8928	1.53	100	61	104.5	68.3007	47	30.719	55.1	16.3	2	3.6137	3.6137	no	no	no	no	yes	no	no	no	yes	no	no	yes	no	no
derivation	523	24	M	6	0.95	142	15.2	19.9432	1.81	123	70	143.9	79.5028	104	57.4586	27.7	6.1	1	3.31781	3.31781	no	no	no	no	no	yes	no	no	no	no	no	no	no	no	no
derivation	524	52	F	17.2	8.07	141	10.9	19.9308	1.67	189	114	110.5	66.1677	47.6	28.503	56.9	17.4	1	0.736986	0.736986	no	no	no	no	no	no	no	no	yes	no	no	no	no	no	no
derivation	527	79	F	62.7	0.63	140	11.3	21.0279	1.3	148	79	90.3	69.4615	60.8	46.7692	32.6	9.7	2	3.77534	3.77534	no	no	no	no	no	no	no	no	yes	yes	yes	no	no	yes	no
derivation	528	80	F	86.5	0.54			22.213	1.39	134	73	58	41.7266	28.2	20.2878	51.4	13.2	1	3.93699	3.93699	no	no	no	no	no	no	no	no	yes	no	no	yes	no	no	quit
derivation	530	56	M	49.8	0.89	141	15.5	24.2587	1.93	175	108	139	72.0207	88.7	45.9585	36.2	9.4	1	3.2	3.2	no	no	no	no	no	no	yes	no	yes	no	no	no	no	no	no
derivation	531	69	M	33.7	3.81	140	10.7	17.1029	1.48	147	86	70.4	47.5676	30.2	20.4054	57	19	1	3.78356	3.78356	no	no	no	no	no	no	no	no	yes	no	no	no	no	no	yes
derivation	533	81	F	22.8	0.62	141	14.5	18.5529	1.38	141	83	65.7	47.6087	34.4	24.9275	47.7	17.7	1	3.12603	3.12603	no	yes	no	no	no	no	no	no	no	no	yes	no	no	no	no
derivation	534	73	M	391	0.79	140	10.2	22.6003	1.53	137	73	125.8	82.2222	76.2	49.8039	39.4	8.3	4	3.89863	3.89863	no	no	no	no	no	no	no	no	yes	yes	yes	no	no	yes	quit
derivation	535	70	M	355	1.23	136	13.8	22.7862	1.63	129	82	122.8	75.3374	62.8	38.5276	48.9	15.2	2	3.68493	3.68493	no	no	no	no	no	no	no	no	yes	no	yes	no	no	yes	no
derivation	536	80	M	564	8.91	139	10.5	22.6784	1.55	134	60	127.9	82.5161	72.7	46.9032	43.2	12.5	2	0.361644	0.361644	yes	yes	yes	CD	no	no	no	no	yes	no	no	no	yes	yes	no
derivation	537	65	M	16	0.94	139	12.9	29.5523	1.85	128	78	108.7	58.7568	56.7	30.6486	47.8	15.7	1	3.45753	3.45753	no	no	no	no	no	no	no	no	yes	yes	no	no	no	yes	quit
derivation	538	68	F	17.6				21.2447	1.57	127	72	62.8	40	23.6	15.0318	62.4	22.1	1	3.91507	3.91507	no	no	no	no	no	no	no	no	no	no	no	no	no	no	no
derivation	539	71	F	38.1	1.19	141	11	22.6409	1.49	146	83	74.6	50.0671	36.3	24.3624	51.3	18.8	1	3.8	3.8	no	no	no	no	no	no	no	no	yes	no	yes	no	no	no	no
derivation	545	79	M	403	0.73	138	14	17.9089	1.48	157	89	60.3	40.7432	28.7	19.3919	52.4	17.7	1	0.424658	0.424658	no	no	no	no	no	no	no	no	yes	no	no	yes	no	no	no
derivation	546	76	M	63.9	0.93	142		21.622	1.53	148	87	82.8	54.1176	46.7	30.5229	43.6	15	1							no	no	no	no	yes	no	no	no	no	no	no
derivation	547	66	F	45.4	0.54	141	7.8	22.719	1.55	128	76	118.8	76.6452	52.1	33.6129	56.2	17.8	1							no	no	no	no	no	no	no	no	no	no	no
derivation	549	79	M	736	1.69	141	15.8	20.2848	1.48	105	58	138.4	93.5135	102.8	69.4595	25.7	6.2	4	3.06301	3.06301	no	no	no	no	no	no	yes	no	yes	no	no	yes	no	yes	quit
derivation	550	78	F	1360	0.71	142	13.7	24.4444	1.49	118	76	122.6	82.2819	100.1	67.1812	18.4	5.1	4	3.10959	3.10959	no	no	no	no	yes	no	no	no	yes	no	no	yes	no	no	quit
derivation	551	74	F	10.4	0.89	139	12.5	22.3413	1.42	136	81	66.7	46.9718	45.8	32.2535	31.3	6.3	1	3.79726	3.79726	no	no	no	no	no	no	no	no	yes	no	no	no	no	no	no
derivation	553	69	F	72.2	0.72	141	12.5	20.1956	1.64	130	86	82	50	34.4	20.9756	58	16.3	2	3.91233	3.91233	no	no	no	no	no	no	no	no	yes	no	yes	yes	no	no	no
derivation	556	39	F	13.2	3.89	140	9.8	20.6612	1.45	132	91	71.7	49.4483	28.9	19.931	59.7	21.5	1	3.81644	3.81644	no	no	no	no	no	no	no	no	no	no	no	no	yes	no	no
derivation	557	78	F	555	1.59	134	11.2	18.1077	1.19	106	56	158.7	133.361	122.7	103.109	22.7	9.8	4	1.89315	1.89315	yes	yes	yes	CD	no	no	yes	no	no	no	no	no	no	yes	no
derivation	559	80	F	175				21.7865	1.47	146	66	77.2	52.517	37.7	25.6463	51.1	14	2	0.753425	0.753425	yes	yes	yes	CD	yes	no	no	no	no	no	no	yes	no	yes	no
derivation	565	64	F	101	0.9	140	16	22.7528	1.57	144	82	107.9	68.7261	66.2	42.1656	38.6	11.5	2	1	1	no	no	no	no	no	no	no	no	yes	yes	yes	yes	no	no	no
derivation	566	56	M	2	0.81	141	14	25.2595	1.84	126	71	91.7	49.837	44.3	24.0761	51.6	17.1	1	3.81644	3.81644	no	no	no	no	yes	no	no	no	no	no	no	no	no	no	yes
derivation	569	66	M	59.5	1.09	142	13.2	24.5065	1.85	158	102	176.8	95.5676	131.4	71.027	25.7	9.5	4	3.72329	3.72329	no	no	no	no	no	no	yes	no	yes	no	no	yes	no	no	quit
derivation	570	74	M	7680	5.42	138	8.3	18.6056	1.4	151	93	120.9	86.3571	91.1	65.0714	24.7	6.4	3	0.10411	0.10411	no	yes	no	no	no	yes	no	no	no	yes	no	no	yes	no	no
derivation	571	65	M	5.5				18.8605	1.58	115	71	67.9	42.9747	39.7	25.1266	41.6	12.6	2	0.882192	0.882192	no	yes	no	no	no	no	no	no	no	no	no	no	no	yes	quit
derivation	572	76	F	531	1	143	10.7	18.8243	1.31	112	58	81.4	62.1374	55.4	42.2901	32	6.8	2	2.69315	2.66301	no	no	yes	HF	yes	no	no	no	yes	yes	no	yes	no	no	no
derivation	573	80	M	350	1.34	142	14.4	25.3462	1.69	122	74	140	82.8402	99.1	58.6391	29.2	6.9	2	3.57534	0.756164	no	no	yes	HF	yes	no	yes	no	yes	yes	no	yes	no	yes	quit
derivation	574	67	F	192	0.69	137	12.8	21.7014	1.33	155	82	66.3	49.8496	31.2	23.4586	53	15.4	2	3.27945	3.27945	no	no	no	no	yes	no	no	no	yes	no	yes	yes	no	no	no
derivation	575	90	M	135	2.35	141	9.4	19.1797	1.49	146	115	129.5	86.9128	68.7	46.1074	46.9	12.4	2	2.11507	2.11507	no	no	no	no	yes	no	no	no	yes	no	yes	yes	no	yes	quit
derivation	584	80	F	17	0.59	140	12.3	22.0622	1.61	120	63	64.6	40.1242	34.3	21.3043	47	12.9	1	3.50959	3.50959	no	no	no	no	no	no	no	no	yes	yes	yes	no	no	no	no
derivation	585	85	F	87.2				25.1111	1.51	140	65	103.5	68.543	57.9	38.3444	44.1	11.5	2	3.78082	3.78082	no	no	no	no	no	no	no	no	yes	no	yes	no	no	no	no
derivation	586	73	M	1040	3.86	141	11.6	25.5963	1.8	155	89	141.2	78.4444	111.8	62.1111	20.9	3.9	3	3.33699	0.991781	no	no	yes	HF	no	no	yes	no	no	yes	yes	no	no	yes	quit
derivation	587	73	F	2550	10.44	132	8.1	32.2354	1.7	155	88	120.3	70.7647	62.5	36.7647	48.1	14.2	3	1.48219	1.48219	no	yes	no	no	no	no	no	no	yes	yes	yes	no	no	yes	quit
derivation	589	62	M	4.8				23.6652	1.74	120	85	83.2	47.8161	44.8	25.7471	46.2	15.5	1	3.93425	3.93425	no	no	no	no	no	no	no	no	yes	no	no	no	no	no	quit
derivation	590	66	F	1150	5.19	139	12.4	26.0816	1.39	113	85	118.5	85.2518	96.7	69.5683	18.4	0.7	2	3.61096	0.838356	no	no	yes	HF	yes	no	no	no	yes	yes	yes	no	yes	yes	no
derivation	591	72	M	38.3	1	136	17.4	24.977	1.75	151	76	85.9	49.0857	38.3	21.8857	55.5	16.6	1	1.33151	1.33151	no	no	no	no	no	no	no	no	no	yes	no	no	no	no	quit
derivation	592	84	F	164	1.23		10.4	18.9181	1.32	176	96	72.3	54.7727	34.7	26.2879	52.1	14.1	1	2.27945	2.27945	no	no	no	no	no	no	no	no	yes	no	yes	no	no	yes	no
derivation	594	42	M	132	9.24	135	7.6	30.8007	1.95	180	108	158.1	81.0769	109.8	56.3077	30.5	11.9	2	3.42192	3.42192	no	no	no	no	no	no	yes	no	yes	no	no	no	yes	no	quit
derivation	595	74	F	74.8	0.5	141	11.2	17.3604	1.44	123	63	87.5	60.7639	31.9	22.1528	63.5	19	1	1.0411	1.0411	no	no	no	no	no	no	no	no	no	no	no	no	no	no	no
derivation	596	82	F	796	0.7	139	10.4	20.7111	1.39	134	80	90	64.7482	54.5	39.2086	39.4	8.2	4	3.72329	3.72329	no	no	no	no	no	no	no	yes	yes	no	yes	yes	no	no	no
derivation	598	42	M	59.3	0.61	139	12.5	18.4468	1.56	130	63	115.7	74.1667	42.7	27.3718	63.1	23.3	1	0.961644	0.961644	no	no	no	no	no	no	no	no	no	no	no	no	no	no	yes
derivation	609	53	F	8.5	0.69	139	13.5	18.2961	1.26	127	81	58.6	46.5079	25.1	19.9206	57.2	18.8	1	3.08219	3.08219	no	no	no	no	no	no	no	no	no	no	no	no	no	no	quit
derivation	610	65	F	6.5	1.44	141	10.7	20.8117	1.47	125	77	70.3	47.8231	32.4	22.0408	53.9	17.2	1							no	no	no	no	yes	no	yes	no	no	no	no
derivation	612	60	F	98.1	0.42	143	12.2	23.7037	1.79			80.4	44.9162	37.3	20.838	53.7	19.7	1							no	no	no	no	yes	no	no	no	no	no	no
derivation	613	88	M	966	2.3	136	15.7	21.8939	1.5	107	89	141	94	132.4	88.2667	6.1	1.3	4	0.0465753	0.0465753	yes	yes	yes	CD	no	no	no	no	yes	no	yes	yes	no	yes	no
derivation	614	79	F	1740	1.78	147	10.8	24.8356	1.47	141	83	123.6	84.0816	104.5	71.0884	15.5	2.6	4	1.44932	1.44932	no	yes	no	no	no	no	yes	no	yes	yes	yes	yes	no	yes	no
derivation	615	83	F	17.8	0.75	137	12.6	23.6013	1.42	140	78	73	51.4085	44.5	31.338	39	12.1	1	1.34247	1.34247	no	yes	no	no	no	no	no	no	no	no	no	no	no	no	no
derivation	616	23	M	5.2	0.8	141	16.4	22.1367	1.68	107	64	94.3	56.131	44.5	26.4881	52.8	17.4	1	3.77808	3.77808	no	no	no	no	no	no	no	no	no	no	no	no	no	no	no
derivation	618	67	M	40	0.79	138	8.5	20.9042	1.67	134	72	100.7	60.2994	51.3	30.7186	49.1	17.3	1	0.287671	0.287671	no	yes	no	no	no	no	no	no	no	yes	no	yes	no	no	quit
derivation	619	78	F	977	0.49	135	8	17.3468	1.3	189	84	62.3	47.9231	27	20.7692	56.8	13.4	2	0.268493	0.268493	no	no	no	no	no	no	yes	no	yes	yes	no	no	no	no	no
derivation	621	55	M	74.8	1.21	139	13.6	26.9896	1.89	149	90	170.4	90.1587	89.2	47.1958	47.7	16	1	3.34795	3.34795	no	no	no	no	yes	no	no	no	yes	no	yes	no	no	no	no
derivation	623	80	M	11.5	0.79	140	13.9	24.539	1.72	129	65	81.9	47.6163	35	20.3488	57.2	17.8	2	3.66301	3.66301	no	no	no	no	no	no	no	no	yes	no	no	no	no	no	no
derivation	624	72	M	699	2.59	137	13.7	20.9902	1.52	105	53	115.6	76.0526	85.6	56.3158	26	2.1	2	1.23014	1.23014	yes	yes	yes	CD	no	no	no	no	yes	yes	no	no	no	yes	yes
derivation	625	24	F	19.1	0.4	139	11	18.2899	1.49	139	84	69.8	46.8456	29.4	19.7315	58.1	19.6	1	0.610959	0.610959	no	no	no	no	no	no	no	no	no	no	no	no	no	no	no
derivation	626	79	M	149	2.07	135		22.8928	1.53	122	75	76.1	49.7386	34.9	22.8105	54.2	14.9	1	0.120548	0.120548	no	yes	no	no	no	no	no	no	yes	no	no	no	no	no	quit
derivation	628	84	F	341	0.6	137	15.5	21.2084	1.43	172	84	82.3	57.5524	44.5	31.1189	46	10.7	1	1.30411	1.30411	no	no	no	no	no	no	no	no	no	yes	no	no	no	yes	no
derivation	631	70	M	95.8	0.99	139	13.9	25.2826	1.74	134	77	121.7	69.9425	73.1	42.0115	39.9	8.6	1	3.27123	3.27123	no	no	no	no	no	no	no	no	yes	no	yes	yes	no	no	quit
derivation	632	85	M	88.3	2.29	137	9.9	18.9453	1.48	99	66	84.9	57.3649	61.6	41.6216	27.4	5.5	3	0.230137	0.230137	yes	yes	yes	CD	no	no	no	no	no	no	no	yes	no	yes	quit
derivation	634	84	F	52.9	0.93	142	11	20.3594	1.37	151	68	102.9	75.1095	68.9	50.292	33	9.6	2	3.71507	3.71507	no	no	no	no	no	no	yes	no	yes	no	yes	no	no	no	quit
derivation	635	72	F	1260	2.42	132	9.8	25.8876	1.63	131	66	93.8	57.546	40.6	24.908	56.7	19.1	4	2.40548	0.00821918	yes	yes	yes	CD	yes	no	no	no	yes	yes	yes	yes	no	no	yes
derivation	637	67	F	15.8	0.76	138	13.8	25.3902	1.6	115	64	81	50.625	42.6	26.625	47.5	18.4	1	3.76712	3.76712	no	no	no	no	no	no	no	no	yes	yes	no	no	no	no	no
derivation	638	83	M	59.9	0.76	140	11.4	19.5167	1.37	107	72	85.1	62.1168	48.5	35.4015	42.9	15.7	1	3.52055	3.52055	no	no	no	no	no	no	no	no	no	no	no	no	no	no	no
derivation	639	72	M	76.3	1.2	144	14.3	19.0039	1.7	134	73	134.3	79	60.5	35.5882	54.9	21	2	3.91233	3.91233	no	no	no	no	yes	no	no	no	no	no	no	yes	no	no
derivation	645	16	F	317	0.64	140	15.9	22.6409	1.49	104	59	118.5	79.5302	64.7	43.4228	45.4	9.3	2	3.03562	3.03562	no	no	no	no	no	no	no	yes	no	no	no	no	no	no	no
derivation	649	82	M	316	1.29	133	12	19.428	1.47	82	54	107.1	72.8571	62.7	42.6531	41.4	11.4	3	3.58356	3.58356	no	no	no	no	yes	no	no	no	no	no	no	no	no	yes	quit
derivation	651	61	M	82.2	0.7	139	17.2	24.2123	1.91	143	99	102.4	53.6126	67.6	35.3927	33.9	6.8	2	2.05205	2.05205	no	no	no	no	no	yes	no	no	yes	yes	no	yes	no	no	quit
derivation	654	77	M	28	0.99	140	12	20.5347	1.44	115	63	58.7	40.7639	31.1	21.5972	47	14.8	1	3.73425	3.73425	no	no	no	no	no	no	no	no	no	yes	yes	no	no	yes	no
derivation	655	66	M	10	0.78			18.6028	1.56	105	66	81.6	52.3077	49.3	31.6026	39.6	13	1	1.99726	1.99726	no	yes	no	no	no	no	no	no	yes	no	yes	no	no	yes	quit
derivation	661	76	M	370	0.95			22.7903	1.83	140	72	93.1	50.8743	37.5	20.4918	59.7	21.8	2							no	no	no	no	yes	no	no	no	no	no	quit
derivation	662	80	F	173	0.98	138	11	20.3954	1.45	193	82	73.9	50.9655	33	22.7586	55.3	15.8	1	3.23014	3.23014	no	yes	no	no	no	no	no	no	yes	no	no	no	no	no	no
derivation	663	71	M	304	1.57	139	11.3	19.3459	1.54	188	82	114.9	74.6104	63.7	41.3636	44.5	12.2	2	0.128767	0.128767	no	no	no	no	no	no	no	no	yes	no	yes	no	no	yes	yes
derivation	664	57	F	6.7	0.89	141	12.2	21.3593	1.45	149	87	59.7	41.1724	22.1	15.2414	62.9	22.2	1	3.50411	3.50411	no	no	no	no	no	no	no	no	no	yes	no	no	no	no	no
derivation	665	85	F	300	0.65	139	11.8	20.9275	1.32	173	73	57.8	43.7879	17.1	12.9545	70.4	25.1	3	3.27945	3.27945	no	no	no	no	no	no	no	no	yes	no	no	no	no	no	no
derivation	667	67	M	218	0.8	140	10.8	21.9899	1.59	147	88	153.6	96.6038	97.7	61.4465	36.4	13.6	2							no	no	no	no	yes	no	yes	no	no	yes	quit
derivation	668	57	F	10.5	0.54	138	14.6	27.6444	1.72	145	81	94.7	55.0581	29.5	17.1512	68.9	21.7	1	3.79452	3.79452	no	no	no	no	no	no	no	no	no	yes	no	no	no	no	yes
derivation	669	67	M	11.2	1.11	141	16.5	26.5812	1.69	128	89	71.1	42.071	41.9	24.7929	41.1	14.2	1	3.62192	3.62192	no	no	no	no	no	no	no	no	no	no	no	yes	no	no	quit
derivation	672	86	M	636	1.36	142	13.8	18.3594	1.46	162	91	95.3	65.274	59.7	40.8904	37.4	10.6	3	3.61644	3.61644	no	no	no	no	no	no	no	no	no	no	no	no	no	yes	quit
derivation	678	53	F	189				23.6832	1.49	192	99	51.3	34.4295	29.3	19.6644	42.9	8.8	1	3.67397	3.67397	no	no	no	no	no	no	no	no	yes	yes	no	no	no	no	no
derivation	679	69	M	711	1.72	140	11.5	20.5582	1.66	101	61	211.7	127.53	178.7	107.651	15.6	3	4	2.52877	2.52877	yes	yes	yes	CD	yes	no	yes	no	no	no	no	yes	no	yes	quit
derivation	680	93	F	234	0.54	137	10.4	19.4363	1.31	114	47	70.7	53.9695	39.5	30.1527	44.1	16.5	4	3.12877	3.12877	no	no	no	no	yes	no	no	no	no	no	yes	yes	no	yes	no
derivation	688	77	M	45.1	0.81	137	12.9	24.2215	1.81	136	62	129.9	71.768	67.9	37.5138	47.7	14.1	1	0.717808	0.717808	no	no	no	no	no	no	no	no	no	no	no	no	no	no	quit
derivation	689	68	M	1500	1.32	136	15.6	21.6713	1.65	134	74	124.9	75.697	99.5	60.303	20.4	6.5	4	3.03014	3.03014	no	no	no	no	no	no	yes	no	yes	no	yes	yes	no	yes	yes
derivation	690	81	M	34.3	0.94	139	16.7	21.4536	1.61	133	79	62.6	38.882	39.5	24.5342	36.9	11.2	1	3.1726	3.10137	no	no	yes	HF	no	no	no	no	yes	no	yes	yes	no	no	quit
derivation	692	77	F	224	2.85	139	7	20.5479	1.33	106	56	65.6	49.3233	27.8	20.9023	57.7	11.6	2	0.983562	0.983562	no	yes	no	no	no	no	no	no	yes	no	no	no	no	no	no
derivation	693	67	F	136.5	7.65	140	16.1	21.8593	1.32	188	82	101.1	76.5909	61.9	46.8939	38.8	12.8	2	2.46027	2.46027	no	no	no	no	no	no	no	no	yes	yes	yes	no	yes	yes	no
derivation	695	76	M	518.2	0.77	141	10	20.7031	1.54	153	80	124.3	80.7143	83.1	53.961	33.1	10.2	4	2.2274	2.2274	no	no	no	no	no	no	no	no	yes	no	yes	no	no	yes	yes
derivation	696	67	M	1831	6.57	136	10.5	21.6128	1.69	174	90	135.9	80.4142	93.1	55.0888	31.5	10.1	3	3.71507	3.71507	no	no	no	no	no	no	no	no	yes	yes	yes	no	no	yes	yes
derivation	702	66	M	55.6	1.07	130	9.2	20.7967	1.65	120	63	111.1	67.3333	44.6	27.0303	59.9	17.1	2	3.72055	3.72055	no	no	no	no	no	no	no	no	no	yes	no	no	no	no	quit
derivation	703	71	M	213.3	0.69	140	11.8	18.4375	1.46	128	69	89.9	61.5753	35.4	24.2466	60.6	18.7	1	3.12055	3.12055	no	no	no	no	no	no	no	no	yes	no	no	no	no	yes	no
derivation	704	66	M	26.8	0.79	136	14.1	22.2656	1.59	109	61	75.7	47.6101	35.2	22.1384	53.5	17.9	1	2.69315	2.69315	no	yes	no	no	no	no	no	no	no	yes	yes	no	no	no	quit
derivation	706	72	M	28.8	0.8	139	14.5	24.4646	1.7	141	76	77.1	45.3529	26.2	15.4118	66	19.9	1	3.06301	3.06301	no	no	no	no	no	no	no	no	no	no	no	yes	no	no	quit
derivation	707	77	M	79.3	0.92	142	12.3	21.6413	1.45	127	91	82.4	56.8276	40.9	28.2069	50.3	15.3	1	0.709589	0.709589	no	yes	no	no	no	no	no	no	yes	no	no	no	no	no	quit
derivation	708	61	F	23.3	0.68	140	12.3	23.833	1.57	157	88	75.4	48.0255	37.5	23.8854	50.3	19.4	2							no	no	no	no	yes	no	no	no	no	no	no
derivation	709	67	F	245.3	0.65	141	13.5	27.4234	1.63	133	83	87.8	53.865	38.4	23.5583	56.3	19.8	2	3.49041	3.49041	no	no	no	no	no	no	no	no	no	no	yes	no	no	no	no
derivation	710	59	F	45.2	0.69	142	14.9	22.0741	1.46	159	87	70.7	48.4247	34.7	23.7671	50.9	18.3	1	3.72329	3.72329	no	no	no	no	no	no	no	no	no	no	no	no	no	no	no
derivation	711	83	M	49.4	0.91	140	12.6	26.0275	1.68	149	58	125.6	74.7619	66.5	39.5833	47	13	1	2.98356	2.98356	no	no	no	no	no	no	no	no	yes	no	yes	no	no	yes	no
derivation	713	74	F	117.7	0.75	140	13.5	24.6548	1.59	159	95	72.9	45.8491	53.5	33.6478	26.7	7.3	2	2.91507	2.91507	no	no	no	no	no	no	no	no	yes	no	no	yes	no	no	no
derivation	717	72	F	15.1	0.71	141	11.9	22.2222	1.43	118	69	57.6	40.2797	33.4	23.3566	41.9	12.1	1	3.59726	3.59726	no	no	no	no	no	no	no	no	yes	yes	no	no	no	no	no
derivation	721	75	F	92.1	0.67	143	11.9	28.3053	1.55	190	80	75.4	48.6452	34.6	22.3226	54.2	24.4	2							no	no	no	no	yes	no	no	yes	no	no	no
derivation	726	80	M	48.8	1.01	142	15.6	25.7851	1.77	150	75	82.2	46.4407	39.6	22.3729	51.8	14.1	1	3.52877	3.52877	no	no	no	no	no	no	no	no	yes	no	yes	yes	no	yes	no
derivation	727	60	M	192.1	7.5	142	7.6	19.5409	1.58	151	79	132.4	83.7975	84.4	53.4177	36.2	11.6	1	3.73151	3.70411	no	no	no	no	no	yes	no	no	yes	no	no	no	no	no	no
derivation	728	68	F	178.6				19.86	1.42	174	82	107.1	75.4225	46.5	32.7465	56.6	19.9	2	3.80548	3.80548	no	no	no	no	no	no	no	no	yes	yes	yes	no	no	no	yes
derivation	729	66	F	9.7	0.87	138	12.9	27.2786	1.66	138	66	82	49.3976	43	25.9036	47.6	18.2	1	0.715068	0.715068	no	yes	no	no	no	no	no	no	yes	no	no	no	no	no	quit
derivation	730	88	F	946.4	1.18	144	10.5	18.5667	1.24	97	59	42.5	34.2742	34.6	27.9032	18.7	-1.7	3	1.69315	1.69315	yes	yes	yes	CD	no	no	no	no	yes	no	yes	yes	no	yes	no
derivation	732	81	M	69.8	0.81	141		20.0184	1.64	150	73	91.5	55.7927	40.6	24.7561	55.6	18.1	1	3.04932	3.04932	no	no	no	no	yes	no	no	no	no	no	no	yes	no	no	quit
derivation	733	77	F	168	1.22		11	17.3577	1.18	132	65	64.2	54.4068	31.1	26.3559	51.6	14.4	1	3.33425	3.33425	no	no	no	no	yes	no	no	no	yes	no	no	no	no	no	no
derivation	746	80	M	254.6	0.97	140	14.3	29.5493	1.93	142	71	122.8	63.6269	81.5	42.228	33.6	8.8	3	3.80548	3.80548	no	no	no	no	no	no	no	no	yes	no	no	yes	no	no	no
derivation	747	69	F	185.4	1.46	136	10	14.7929	1.28	208	98	70.3	54.9219	36.8	28.75	47.7	13	1	3.59178	3.59178	no	no	no	no	no	no	no	no	yes	no	no	no	no	no	no
derivation	748	52	M	2.1	1.01	138	15.3	25.6544	1.75	104	68	68.3	39.0286	35.7	20.4	47.7	15.6	1	0.265753	0.265753	no	no	no	no	no	no	no	no	no	yes	yes	no	no	no	yes
derivation	749	91	M	260.4	2.16	138	9.5	19.6913	1.42	139	70	90.6	63.8028	45	31.6901	50.4	13.6	2	3.17808	2.90137	no	yes	yes	HF	no	no	no	no	yes	no	no	no	no	no	quit
derivation	750	76	M	87.7	1.61	137	7.3	23.6652	1.74	144	68	93.9	53.9655	43.5	25	53.7	16.4	1	0.852055	0.852055	no	yes	no	no	no	no	no	no	yes	no	yes	no	no	no	quit
derivation	751	38	M	8.8	0.86	142	15.5	20.3383	1.77	127	69	95.1	53.7288	34.1	19.2655	64.1	27.1	1	3.63014	3.63014	no	no	no	no	no	no	no	no	no	no	no	no	no	no	yes
derivation	752	73	F	31.4	0.62	141	14.1	28.1531	1.67	170	91	90.6	54.2515	51.8	31.018	42.8	13.8	1	2.82466	2.82466	no	no	no	no	no	no	no	no	no	no	yes	no	no	yes	no
derivation	753	75	M	152.9	1.02	140	13.9	21.5972	1.55	168	77	116.7	75.2903	62.7	40.4516	46.3	12.4	2	3.83288	3.56712	no	no	yes	HF	no	no	no	no	yes	yes	no	no	no	yes	yes
derivation	755	71	M	33.3	0.68	137	11	21.1927	1.62	124	87	81.5	50.3086	48	29.6296	41.1	13.6	1	1.56712	1.56712	no	yes	no	no	no	no	no	no	yes	no	yes	no	no	no	quit
derivation	758	83	F	395.4	0.69	138	11.6	23.0609	1.33	156	95	111.8	84.0602	82	61.6541	26.7	7.4	2							yes	no	no	no	yes	no	no	no	no	no	no
derivation	763	62	M	36.6	1.48	144	9.9	34.5271	2.01	140		146.1	72.6866	96.9	48.209	33.7	12.6	2	1.10411	1.10411	no	no	no	no	yes	no	no	no	yes	no	yes	no	no	no	quit
derivation	764	87	F	340.9	0.81	145	11.9	20.5442	1.36	164	99	93	68.3824	56.9	41.8382	38.8	10.1	1	0.536986	0.536986	no	no	no	no	no	no	no	no	yes	no	yes	no	no	yes	no
derivation	766	62	M	70.7				22.5194	1.63	140	68	158	96.9325	67.7	41.5337	57.2	19.1	2	3.26027	2.04932	no	no	yes	HF	yes	no	no	no	no	no	no	yes	no	no	quit
derivation	774	20	F	13.2	0.67	137	13.3	23.4375	1.62	106	65	101.3	62.5309	34	20.9877	66.4	23.3	1	3.06849	3.06849	no	no	no	no	no	no	no	no	no	no	no	no	no	no
derivation	775	57	F	217.6	0.84	141	11	18.2448	1.42	111	65	73	51.4085	37.4	26.338	48.8	13.8	2	3.2137	3.2137	no	no	no	no	no	no	no	no	yes	no	yes	no	no	yes	quit
derivation	779	82	F	445.1	0.57	139	9.7	19.1209	1.31	149	72	72.6	55.4198	38.5	29.3893	46.9	14.9	1	0.320548	0.320548	no	yes	no	no	no	no	no	no	no	no	no	yes	no	no	no
derivation	780	73	F	105.7	0.73	141	12.1	22.4906	1.39	128	61	83.9	60.3597	43.3	31.1511	48.4	18.4	1	3.74795	3.74795	no	no	no	no	no	no	no	no	no	no	yes	no	no	yes	yes
derivation	781	82	M	638.6	1.28	141	15.1	25.1904	1.54	132	77	72.8	47.2727	49.9	32.4026	31.4	7.6	3	2.33151	2.33151	yes	yes	yes	CD	no	no	yes	no	no	yes	no	yes	no	no	quit
derivation	782	86	F	54.9	1.82	144	11.5	28.351	1.56	127	74	58.8	37.6923	27.3	17.5	53.6	13.4	2	3.14247	0.315068	no	no	yes	HF	yes	no	no	no	yes	yes	no	yes	no	no	no
derivation	783	49	F	27	0.97		13.1	16.3556	1.26	104	71	92.8	73.6508	46	36.5079	50.5	15.5	2	3.16164	3.16164	no	no	no	no	yes	no	no	no	yes	no	no	no	no	no	no
derivation	784	85	F	28.8	1.4	142	10.5	19.2918	1.24	169	55	65.1	52.5	32.3	26.0484	50.4	16.4	1	3.09589	3.09589	no	no	no	no	yes	no	no	no	yes	yes	yes	no	no	yes	no
derivation	786	70	F	56.6	0.85	143	12.3	23.1385	1.41	110	64	101.9	72.2695	58	41.1348	43.1	13.2	2	3.26027	3.26027	no	no	no	no	no	no	no	no	no	no	no	no	no	no	no
derivation	793	71	F	175	0.59	139	13.6	20.2694	1.36	116	76	108.8	80	59.8	43.9706	45.1	14.1	1	3.70137	3.70137	no	no	no	no	no	no	no	no	no	no	no	yes	no	no	quit
derivation	796	81	M	41.1				27.6601	1.9	185	94	100	52.6316	42.7	22.4737	57.3	23.5	1	3.59178	3.59178	no	no	no	no	no	no	no	no	yes	yes	yes	no	no	no	quit
derivation	797	70	M	26	0.88	140	15.9	23.4375	1.62	149	87	58.2	35.9259	24.1	14.8765	58.7	17.6	2	3.09589	3.09589	no	no	no	no	no	no	no	no	yes	no	yes	no	no	yes	quit
derivation	801	63	F	14	0.57	139	13.8	24.4444	1.49	130	76	80.6	54.094	32.3	21.6779	59.9	22	1							no	no	no	no	yes	no	yes	no	no	no	no
derivation	804	73	M	36.2	0.82	132	13.7	22.4323	1.56	169	106	107.7	69.0385	60	38.4615	44.3	14.4	1	1.15068	1.15068	no	yes	no	no	no	no	no	no	no	no	no	no	no	no	yes
derivation	805	57	M	2.5	0.97	138	14.7	21.7738	1.67	150	97	90.1	53.9521	53.1	31.7964	41	11.9	1	3.06301	3.06301	no	no	no	no	no	no	no	no	yes	no	yes	no	no	no	no
derivation	806	75	M	22.1	0.76	139	14.1	22.5466	1.58	122	79	53.8	34.0506	19.7	12.4684	63.5	21.8	1							no	no	no	no	yes	no	yes	yes	no	no	quit
derivation	820	59	F	11.2	0.66	137	14.1	20.9354	1.45	121	71	61.3	42.2759	25.5	17.5862	58.3	22	1	3.7863	3.7863	no	no	no	no	no	no	no	no	no	yes	no	no	no	no	no
derivation	821	68	F	196.2	0.52	139	13.7	23.4694	1.32	182	101	61.5	46.5909	36.5	27.6515	40.5	9	1	3.07123	3.07123	no	no	no	no	no	no	no	no	yes	no	yes	no	no	yes	no
derivation	823	78	F	64.5	0.73	141	11.9	26.1593	1.46	159	85	87.2	59.726	35.5	24.3151	59.3	19.2	1	3.16438	3.16438	no	no	no	no	yes	no	no	no	yes	no	yes	no	no	no	no
derivation	824	46	M	2	0.96	143	12.5	28.4053	2.01	129	70	164.3	81.7413	84.5	42.0398	48.6	20.2	1	3.81644	3.81644	no	no	no	no	no	yes	no	no	no	no	yes	no	no	no	quit
derivation	825	80	F	66.4	0.91		12.6	25.9151	1.48	120	48	99.1	66.9595	44.1	29.7973	55.5	16.7	1	3.08767	3.08767	no	no	no	no	no	no	no	no	yes	yes	yes	no	no	yes	no
derivation	832	42	F	13	0.51	138	11.7	24.8828	1.69	134	85	60.8	35.9763	26.7	15.7988	56	18.3	1							no	no	no	no	yes	no	no	no	no	no	no
derivation	834	69	M	500.8	1.53	136	12	22.9854	1.8	114	74	221	122.778	178.6	99.2222	19.2	4.2	3	1.84932	1.84932	yes	yes	yes	CD	yes	yes	no	no	no	yes	no	yes	no	no	quit
derivation	835	42	F	7.7	0.68	139	12.7	19.6283	1.47	98	66	62.3	42.381	22.8	15.5102	63.4	23.1	1	3.20822	3.20822	no	no	no	no	no	no	no	no	no	no	no	no	no	no	no
derivation	837	68	F	240.3	1.41	141	10.3	23.1111	1.46	168	94	108.6	74.3836	54.5	37.3288	49.8	12.8	2	0.575342	0.575342	no	no	no	no	no	no	no	yes	yes	no	yes	no	no	no	no
derivation	838	67	F	34.7	0.69	141	10.3	18.5178	1.48	121	80	99.2	67.027	47	31.7568	52.6	18.8	1	3.83836	3.83836	no	no	no	no	yes	no	no	no	no	no	no	no	no	no	no
derivation	839	66	M	137.5	3.07	141	10.9	18.5568	1.6	129	66	122.4	76.5	64.2	40.125	47.5	14.6	1	0.0767123	0.0767123	no	no	no	no	no	no	no	no	yes	yes	yes	no	no	yes	quit
derivation	840	75	M	31.2	1.04	141	12.5	20.999	1.49	120	62	89.1	59.7987	37.9	25.4362	57.5	16.6	1	1.72603	1.72603	no	yes	no	no	no	no	no	no	no	no	no	no	no	no	yes
derivation	842	85	M	369.3				23.7332	1.61	114	61	78.6	48.8199	50.2	31.1801	36.1	5.8	2	2.87671	2.43288	no	no	no	no	yes	no	no	no	yes	no	yes	yes	no	no	no
derivation	845	81	M	100.9				23.9875	1.74	138	75	119.1	68.4483	65.5	37.6437	45	10.7	2	3.24384	3.24384	no	no	no	no	yes	no	no	no	no	no	yes	no	no	no	quit
derivation	846	62	M	28.1	1.02	139	15.8	23.03	1.74	130	84	99.8	57.3563	37.4	21.4943	62.5	18.4	1	0.208219	0.208219	no	no	no	no	no	no	no	no	yes	no	no	no	no	no	yes
derivation	847	73	F	44.8	0.99	140	12.5	26.3146	1.56	131	77	98.4	63.0769	48.3	30.9615	51	19.2	1							no	no	no	no	yes	no	yes	no	no	no	quit
derivation	849	64	M	177.8	0.77	140	15.6	21.4533	1.72	122	70	181.8	105.698	133.5	77.6163	26.6	6.3	2	2.46849	0.613699	no	no	yes	HF	no	no	yes	no	yes	no	yes	no	no	yes	quit
derivation	850	77	M	83.7	0.89	140	12.1	15.4164	1.32	107	57	63.3	47.9545	31.6	23.9394	50.1	11.9	2							no	no	no	no	yes	no	yes	no	no	no	yes
derivation	852	54	M	201.7				29.7609	1.96	153	96	204.2	104.184	141.8	72.3469	30.6	9.2	2	0.172603	0.172603	no	no	no	no	no	no	no	no	yes	yes	yes	no	yes	yes	no
derivation	854	88	M	58.3	0.84	138	11.6	19.9507	1.34	154	87	79.3	59.1791	35.1	26.194	55.7	17	2	3.45205	3.45205	no	no	no	no	no	no	no	no	yes	no	yes	no	no	yes	no
derivation	856	66	M	142	8.09	142	10.6	17.3134	1.47	160	102	106.1	72.1769	56.7	38.5714	46.6	14	2	3.6	3.6	no	no	no	no	no	no	no	no	yes	no	no	yes	no	no	quit
derivation	858	68	M	41.7	0.85	140	14.9	21.7993	1.73	160	83	97.8	56.5318	38.2	22.0809	60.9	21.4	1	0.589041	0.589041	no	no	no	no	no	no	no	no	no	no	no	no	no	no	yes
derivation	860	65	M	369.4	1.08	130		36.4655	2	161	67	187.6	93.8	81.9	40.95	56.3	19	3	2.04932	2.04932	no	no	no	no	no	no	no	no	yes	yes	no	no	no	no	quit
derivation	862	88	M	393.4	0.9	138	8.2	19.786	1.29	143	68	50.1	38.8372	27.4	21.2403	45.4	8.7	4	0.126027	0.126027	no	yes	no	no	yes	no	no	no	no	yes	no	no	no	no	quit
derivation	863	73	M	25	0.79	143	14.1	20.9644	1.53	177	94	63.6	41.5686	25.5	16.6667	60	18	1	0.59726	0.59726	no	no	no	no	no	no	no	no	no	no	no	no	no	no	no
derivation	864	68	M	302.5	1.38	139	12.2	23.833	1.57	174	85	111.6	71.0828	51.4	32.7389	54	12.9	2	3.72329	3.72329	no	no	no	no	no	no	no	no	yes	no	no	yes	no	yes	no
derivation	866	56	M	621.2	1.15	142	8.5	16.2849	1.44	127	83	208	144.444	179	124.306	13.9	4.5	3	0.315068	0.315068	no	yes	no	no	no	yes	no	no	no	yes	no	no	no	no	quit
derivation	868	76	M	21.8	0.95	141	11.5	18.2183	1.52	160	92	86.3	56.7763	45.5	29.9342	47.3	14.2	1	3.21644	3.21644	no	no	no	no	no	no	no	no	yes	yes	no	yes	no	no	quit
derivation	869	70	F	33.4	0.51	141	13.1	20.7756	1.42	154	74	73.3	51.6197	32.9	23.169	55.1	19.5	1	3.47123	3.47123	no	no	no	no	no	no	no	no	no	no	yes	no	no	no	quit
derivation	870	69	M	20	1.06	140	15	23.03	1.74	132	79	100.6	57.8161	54	31.0345	46.4	17.5	1	3.69589	3.69589	no	no	no	no	no	no	no	no	yes	no	yes	no	no	no	quit
derivation	874	56	F	466.4	0.79	142		32.2567	1.79	121	75	207.9	116.145	185.8	103.799	10.6	4.3	3	3.73973	3.73973	no	no	no	no	no	no	yes	no	no	no	no	no	no	no	no
derivation	878	83	F	510.8	0.77	137	9.9	19.6388	1.34	168	103	108.5	80.9701	94.9	70.8209	12.6	2.7	4	0.632877	0.189041	no	no	yes	HF	no	yes	no	no	yes	yes	no	yes	no	no	no
derivation	879	75	M	745.1	1.55	139	11.1	18.4425	1.51	104	59	112.8	74.702	85.1	56.3576	24.6	4.8	2	3.56438	3.56438	no	no	no	no	no	yes	no	no	no	no	no	yes	no	no	yes
derivation	880	81	F	278.2	4.38	139	8	20.049	1.15	218	86	73	63.4783	32	27.8261	56.1	19.4	2	3.46575	3.46575	no	no	no	no	no	no	no	no	yes	no	no	no	no	yes	no
derivation	881	72	M	99.7	0.74	140	13.5	24.426	1.69	121	64	97	57.3964	43	25.4438	55.7	18.5	1	3.0411	3.0411	no	no	no	no	no	no	no	no	yes	no	yes	no	no	yes	no
derivation	882	81	F	372.4	0.81	139	12.8	22.83	1.37	156	100	116.6	85.1095	81.8	59.708	29.8	7.7	2							no	no	no	no	no	no	no	yes	no	yes
derivation	883	61	F	18.6	0.81	139	12.2	23.9188	1.65	134	76	78.4	47.5152	44.8	27.1515	42.8	15.7	2	3.72877	3.72877	no	no	no	no	no	no	no	no	no	no	no	no	no	no	quit
derivation	886	67	F	38.1	0.61	140	9.2	17.4818	1.36	144	77	59.1	43.4559	21.2	15.5882	64.1	18.4	4	0.40274	0.40274	no	yes	no	no	no	no	no	no	no	no	no	no	no	no	quit
derivation	887	72	F	31.7	0.62	143	12	21.1702	1.39	149	90	72.5	52.1583	35.7	25.6835	50.8	19.7	1	0.646575	0.646575	no	yes	no	no	no	no	no	no	no	no	no	no	no	no	no
derivation	896	55	F	9.2	0.44	142	13.9	20.3925	1.47	107	54	70.6	48.0272	27.3	18.5714	61.3	21.3	1	3.03014	3.03014	no	no	no	no	no	no	no	no	no	no	no	no	no	no	no
derivation	899	84	F	235.5	1.42	138	10.1	18.3673	1.19	119	74	107.4	90.2521	65.1	54.7059	39.4	11.4	2	3.03836	3.03836	no	no	no	no	no	no	no	no	yes	no	yes	no	no	yes	no
derivation	900	81	F	101.5	0.75	142	10.6	19.736	1.38	143	70	75.9	55	45.5	32.971	40	13.1	2	3.66301	0.0438356	no	no	yes	HF	no	no	no	no	yes	no	no	yes	no	yes	no
derivation	901	80	F	83.9	0.66	140	11.9	26.5754	1.53	138	80	79	51.634	28.4	18.5621	64	16.8	1	3.23288	3.23288	no	no	no	no	yes	no	no	no	yes	no	no	no	no	no	no
derivation	902	76	M	127.3	5.96	136	8.8	24.3945	1.82	205	110	123.6	67.9121	68.7	37.7473	44.4	13	2							no	no	no	no	yes	no	yes	no	no	no	no
derivation	903	64	M	1266.8	5.17	145	8.5	19.5312	1.51	165	82	140.3	92.9139	82.6	54.702	41.1	6.3	2	3.58356	3.58356	no	no	no	no	no	no	no	no	yes	yes	no	no	no	no	no
derivation	904	83	F	75.4	0.65			24.4991	1.37	154	90	64.3	46.9343	38.8	28.3212	39.6	12.9	1	2.79726	2.79726	no	no	no	no	no	no	no	no	no	no	no	no	no	no	no
derivation	905	67	F	2074.1	2.34	145	9.3	23.7417	1.41	142	83	131.6	93.3333	90.8	64.3972	31	7.6	3	3.15616	3.15616	no	no	no	no	no	no	yes	no	no	no	no	no	no	no	no
derivation	907	80	F	76.1	1.29	135	11	18.0172	1.3	139	72	74.7	57.4615	37.6	28.9231	49.6	15	2	2.95068	0.608219	no	no	yes	HF	yes	no	no	no	yes	yes	yes	yes	no	yes	quit
derivation	908	63	F	45.1	0.56	141	12.1	25.0772	1.41	148	89	113.1	80.2128	58.4	41.4184	48.3	16.6	1	3.02192	3.02192	no	no	no	no	yes	no	no	no	yes	yes	yes	no	no	no	no
derivation	909	77	F	218.4	0.52	143	13.7	22.3955	1.49	116	76	117.3	78.7248	56.6	37.9866	51.7	20.7	2							no	yes	no	no	no	no	no	no	no	no	no
derivation	913	85	F	34.3	0.64	140	12.7	28.1676	1.44	146	56	82.4	57.2222	40.3	27.9861	51.1	15.3	1	1.93973	1.93973	no	no	no	no	no	no	no	no	yes	no	yes	no	no	no	no
derivation	916	77	F	174.2	1.09	140	11.4	26.1249	1.52	177	61	205.1	134.934	118.7	78.0921	42.1	14.4	1	2.33151	2.33151	no	no	no	no	yes	no	no	no	yes	no	no	no	no	no	no
derivation	917	72	M	18.9	0.95	140	14.4	24.0238	1.75	187	89	89	50.8571	41.2	23.5429	53.8	18.5	1	3.00548	3.00548	no	no	no	no	no	no	no	no	yes	no	yes	no	no	yes	no
derivation	929	72	M	73.2	1.01	138	14.6	20.0777	1.42	136	90	130.7	92.0423	99.2	69.8592	24.1	8.7	1	1.78356	1.78356	no	no	no	no	no	yes	no	no	no	yes	no	no	no	no	quit
derivation	930	74	M	1224.2	6.89	141	10.8	20.8688	1.67	190	58	191	114.371	115.1	68.9222	39.8	9.9	4	2.84384	1.81918	no	no	yes	HF	yes	no	no	no	yes	no	no	no	yes	no	yes
derivation	932	36	M	2	0.84	141	14.6	23.3951	1.95	126	74	132.3	67.8462	64.8	33.2308	51	17.7	1	3.45753	3.45753	no	no	no	no	no	no	no	no	no	no	no	no	no	no	no
derivation	933	64	M	581.2	9.07	139	12.4	29.0657	1.96	169	96	113	57.6531	62.5	31.8878	44.7	12.6	2							no	no	no	no	yes	no	no	yes	yes	no	quit
derivation	934	58	M	17.2	1.01	139	15.4	23.7387	1.76	135	89	110.8	62.9545	45.2	25.6818	59.2	18	1	3.01096	3.01096	no	no	no	no	no	no	no	no	no	no	no	no	no	no	quit
derivation	935	76	M	50.6	0.98	142	11.1	22.571	1.77	127	62	104.3	58.9266	32.3	18.2486	69	24.9	1	3.73699	3.73699	no	no	no	no	no	no	no	no	yes	yes	yes	no	no	no	quit
derivation	936	77	F	99.1	0.62	138	13.9	24.5603	1.51	178	60	106.7	70.6623	67.6	44.7682	36.7	8.4	2	2.86575	2.86575	no	no	no	no	no	no	no	no	yes	no	no	no	no	no	no
derivation	937	63	M	47.3	0.7	138	16.8	25.3515	1.88	125	80	126.3	67.1809	63.2	33.617	50	15.7	1	3.73973	3.73973	no	no	no	no	yes	no	no	no	no	no	no	no	no	no	quit
derivation	938	82	M	51	1.71	139	14.4	23.8751	1.72	154	99	80.4	46.7442	48.5	28.1977	39.7	12.6	1	0.761644	0.761644	no	yes	no	no	no	no	no	no	yes	no	yes	no	no	yes	quit
derivation	939	75	M	19.5	0.88	139	15	24.6094	1.66	140	77	95.7	57.6506	47.8	28.7952	50.1	16.1	1	3.03014	3.03014	no	no	no	no	no	no	no	no	yes	yes	no	no	no	no	quit
derivation	941	77	M	74.7				22.6337	1.63	130	64	84.4	51.7791	39	23.9264	53.8	16.5	1	3.5863	3.5863	no	no	no	no	no	no	no	no	yes	yes	yes	no	no	yes	no
derivation	943	65	F	59.4	0.58	140	14.3	28.0038	1.61	136	68	84.3	52.3602	27.2	16.8944	67.7	26.4	2	3.23836	3.23836	no	no	no	no	no	no	no	no	yes	no	no	no	no	no	no
derivation	944	70	F	9.5	0.46	131	13.4	16.8919	1.25	121	84	51.9	41.52	29.9	23.92	42.4	13.4	1	2.95342	2.95342	no	no	no	no	no	no	no	no	no	no	no	no	no	no	no
derivation	945	59	M	177.8	0.99	139	12.9	22.534	1.72	119	73	117.8	68.4884	65.1	37.8488	44.7	16.5	1	3.00822	3.00822	no	no	no	no	no	no	no	no	yes	no	no	no	no	yes	yes
derivation	946	73	F	80.7	4.79	137	10.3	20.5945	1.31	148	72	92.7	70.7634	49.4	37.7099	46.7	17.9	2	2.92329	2.92329	no	no	no	no	no	no	no	no	yes	yes	no	no	yes	no	no
derivation	947	78	M	1103	0.83	141	12.4	23.2822	1.63	121	82	170.5	104.601	130.7	80.184	23.3	6	2	3.39452	3.39726	no	no	no	no	no	yes	no	no	no	no	no	yes	no	no	quit
derivation	950	61	F	1349.3	0.95	136	8.6	19.6506	1.4	93	56	187.4	133.857	136.7	97.6429	27.1	9	3	2.20548	0.594521	no	no	yes	HF	no	no	yes	no	yes	no	yes	yes	no	yes	yes
derivation	952	79	F	79.6	1.48	140	10.2	26.6816	1.38	188	89	94.6	68.5507	42.9	31.087	54.6	16.7	2							no	no	no	no	no	yes	no	no	no	no	no
derivation	953	65	M	158.6	0.76	139	11.3	17.6247	1.56	144	86	86.7	55.5769	47.7	30.5769	45	18.5	1	3.7726	3.7726	no	no	no	no	no	no	no	no	yes	no	yes	no	no	yes	quit
derivation	954	50	M	1601.5	2.87	140	10.6	25.2826	1.74	132	81	230.5	132.471	182.3	104.77	20.9	5.9	3	3.17808	2.89315	no	no	yes	HF	no	no	yes	no	yes	yes	yes	no	no	yes	yes
derivation	958	58	F	275.5	0.78	142	14	18.7962	1.38	142	103	53.4	38.6957	29.7	21.5217	44.3	12.1	2	0.835616	0.835616	no	no	no	no	no	no	no	no	no	no	no	yes	no	no	no
derivation	961	73	M	35.8	0.75	142	11	27.2199	1.8	131	83	109.9	61.0556	49.3	27.3889	55.2	17.1	1							yes	no	no	no	yes	no	no	no	no	no	quit
derivation	962	80	F	22.6	0.65	143	11.2	22.8584	1.51	137	71	74.2	49.1391	40.8	27.0199	45.1	16	2	3.46575	3.46575	no	no	no	no	no	no	no	no	yes	yes	no	no	no	no	no
derivation	963	69	F	268.9				21.6	1.42	118	58	75.9	53.4507	30.1	21.1972	60.4	19.6	2	3.44932	3.44932	no	no	no	no	yes	no	no	no	no	no	no	yes	no	no	no
derivation	964	78	F	522.4	0.51	141	13.1	21.9138	1.39	110	91	84.7	60.9353	52.2	37.554	38.4	14	2	3.07671	3.07671	no	no	no	no	no	no	no	no	no	no	no	yes	no	no	no
derivation	965	64	M	20.5	0.78	139	16	21.7181	1.78	135	87	115.4	64.8315	74.9	42.0787	35.1	10.4	1	3.12603	3.12603	no	no	no	no	no	no	no	no	yes	no	yes	no	no	yes	quit
derivation	969	66	F	6.3	0.55	139	13.5	21.3593	1.45	144	95	62.3	42.9655	29.5	20.3448	52.7	17.5	1	3.54795	3.54795	no	no	no	no	no	no	no	no	no	no	yes	no	no	no	no
derivation	972	79	F	599.3	7.39	141		19.985	1.32	207	98	53	40.1515	16	12.1212	69.7	20.5	2	0.0547945	0.0547945	no	yes	no	no	no	no	no	no	yes	no	no	no	no	no	no
derivation	973	51	M	14.2	12.14	134	12.2	23.1837	1.86	130	76	119.3	64.1398	67.5	36.2903	43.4	12.8	2	0.249315	0.249315	no	no	no	no	no	no	no	no	yes	yes	no	no	yes	no	quit
derivation	975	76	M	1085.3	10.48	137		23.0198	1.72	159	84	58.5	34.0116	45	26.1628	23.2	4.5	1	1.40822	1.40822	no	no	no	no	no	no	no	no	yes	yes	no	no	yes	yes	quit
derivation	977	77	F	58.7	0.63		12	22.1836	1.34	142	71	68.2	50.8955	28.1	20.9701	58.8	16.7	2	2.93425	2.93425	no	no	no	no	yes	no	no	no	yes	no	no	no	no	no	no
derivation	979	54	F	112.7	0.71	141	13.6	20.6852	1.63	121	65	61	37.4233	19.4	11.9018	68.2	23.3	2	3.09589	3.09589	no	no	no	no	no	no	no	yes	no	no	yes	no	no	no	no
derivation	980	66	F	68.1	0.78	140	13.2	24.2568	1.41	134	80	77.6	55.0355	39.3	27.8723	49.3	15.7	2	3.60548	3.60548	no	no	no	no	yes	no	no	no	no	no	no	no	no	no	no
derivation	983	88	F	247	1.16	139	11.4	26.8861	1.32	122	50	63	47.7273	26.4	20	58.2	15.4	2	1.59178	1.59178	no	no	no	no	yes	no	no	no	yes	no	no	no	no	no
derivation	990	59	F	19.9	0.55	142	13.9	23.3091	1.54	148	109	50.9	33.0519	22.4	14.5455	56.1	19.9	1	3.49863	3.49863	no	no	no	no	no	no	no	no	no	no	yes	no	no	no	no
derivation	991	61	M	37.1	0.61	140	11.7	16.9747	1.43	124	75	97.2	67.972	61.2	42.7972	37.1	17.7	1	3.5726	3.5726	no	no	no	no	no	no	no	no	no	no	no	no	no	no	yes
derivation	993	70	M	69.5	0.7	139	14.8	31.9922	1.91	143	84	156.2	81.7801	112	58.6387	28.3	8.5	1	1.13425	1.13425	no	no	no	no	no	no	no	no	yes	no	yes	no	no	yes	quit
derivation	994	79	M	30.4	3.35	142	13	26.5731	1.85	178	85	91.2	49.2973	45	24.3243	50.7	16.1	1	3.56712	3.56712	no	no	no	no	no	no	no	no	yes	no	yes	no	no	no	no
derivation	995	70	M	33.3	0.9	138	13.4	26.9204	1.89	122	76	129.9	68.7302	61	32.2751	53	16.2	1							no	no	no	no	yes	yes	yes	no	no	yes	yes
derivation	1003	65	F	164.4	2.72	136	7.2	20.3428	1.41	154	73	136.4	96.7376	79.3	56.2411	41.8	10.7	2	1.30137	1.30137	yes	yes	yes	CD	yes	no	no	no	yes	no	no	no	no	no	yes
derivation	1004	43	F	242.4	0.63	139	15.6	19.0781	1.36	60	40	91.6	67.3529	68.1	50.0735	25.7	7.3	2	3.12603	3.12603	no	no	no	no	no	yes	no	no	no	yes	no	no	no	no	no
derivation	1005	33	F	474	0.91	139	12.2	20.1726	1.32	176	120	101.7	77.0455	60.9	46.1364	40.2	12.9	1	3.52877	3.52877	no	no	no	no	no	no	no	no	yes	no	no	no	no	no	no
derivation	1006	81	F	146.6	1.54	138	9.2	30.2978	1.67	137	78	75.7	45.3293	32.9	19.7006	56.6	15.5	3							no	no	no	no	yes	no	no	yes	no	no	quit
derivation	1008	81	F	155	0.53	143	10.6	19.6889	1.36	156	83	97.4	71.6176	52.9	38.8971	45.7	17.9	1	3.53151	3.53151	no	yes	no	no	no	no	no	no	yes	no	no	no	no	no	no
derivation	1011	55	F	236.8	12.81	139	9.5	34.967	1.9	184	95	180.4	94.9474	101.1	53.2105	44	15.2	3	3.49315	3.49315	no	no	no	no	no	no	no	no	yes	yes	yes	no	no	no	no
derivation	1014	85	F	228.9	1.28	142	10.1	19.0542	1.1	121	73	55.1	50.0909	38.7	35.1818	29.7	10.3	3	2.68767	0.334247	no	no	yes	HF	yes	no	no	no	yes	no	no	yes	no	no	no
derivation	1016	87	F	91.2	0.99	144	11.2	22.3674	1.45	104	60	73.6	50.7586	51	35.1724	30.8	9.4	1							yes	no	no	no	yes	no	yes	no	no	no	no
derivation	1017	91	M	106.3	1.42	140	13.1	21.2517	1.44	123	65	107.1	74.375	65.8	45.6944	38.6	10.6	2	3.30411	2.54795	no	no	yes	HF	no	no	yes	no	yes	no	yes	no	no	yes	no
derivation	1024	55	M	7.9	0.63	141	15.1	22.1003	1.61	120	72	120.3	74.7205	66	40.9938	45.2	15.3	2	3.10411	3.10411	no	no	no	no	no	yes	no	no	no	no	no	no	no	no	quit
derivation	1025	75	M	87.2	1.12	140	12	25	1.67	147	77	119.8	71.7365	68.7	41.1377	42.6	13.1	2	2.37534	2.37534	no	no	no	no	no	yes	no	no	yes	no	yes	yes	no	no	quit
derivation	1026	46	F	29.3	0.52	141	14.8	25.8166	1.81	128	71	87.7	48.453	36.7	20.2762	58.2	17.2	1	3.46849	3.46849	no	no	no	no	no	no	no	no	no	no	no	yes	no	no	no
derivation	1027	38	M	13.9	0.88	141	13.8	20.5714	1.77	121	67	141.2	79.774	105.3	59.4915	25.5	13.9	3	0.29589	0.29589	no	no	no	no	no	yes	no	no	no	no	no	no	no	no	no
derivation	1028	65	M	209.4	0.95	140	15.3	19.6752	1.52	123	75	244.4	160.789	204.4	134.474	16.4	5.8	2	3.67123	3.12329	no	no	yes	HF	no	yes	no	no	no	no	yes	no	no	no	yes
derivation	1029	66	M	49.5	0.79	130	15	22.46	1.82	115	65	96.8	53.1868	46.5	25.5495	52	19.4	1	0.252055	0.252055	no	no	no	no	no	no	no	no	no	no	no	yes	no	no	quit
derivation	1031	70	M	49.7	0.99	137	19.1	20.5099	1.64	164	93	76.8	46.8293	49.5	30.1829	35.6	11.1	1	1.65205	1.65205	no	yes	no	no	no	no	no	no	yes	no	no	no	no	no	quit
derivation	1033	87	F	42.5	1.22	137	12	14.2352	1.25	125	87	57.3	45.84	32.8	26.24	42.7	9.1	1	2.07397	2.07397	no	no	no	no	no	no	no	no	no	no	no	no	no	no	no
derivation	1035	78	M	35.2	1.88	136	10.4	21.7555	1.56	130	83	88.9	56.9872	50.4	32.3077	43.3	14	2	3.66575	3.66575	no	no	no	no	no	no	no	no	yes	no	no	no	no	no	no
derivation	1036	65	M	11				18.9292	1.66	135	67	82.3	49.5783	40.2	24.2169	51.1	16.4	1	3.35342	3.35342	no	no	no	no	no	no	no	no	yes	no	no	yes	no	no	yes
derivation	1037	78	F	26.7				17.3484	1.26	173	89	49.5	39.2857	16.8	13.3333	66	21.8	1	1.54795	1.54795	no	no	no	no	no	no	no	no	yes	no	no	no	no	no	no
derivation	1038	71	F	26.8	1.22	141	11.4	16.6222	1.27	147	89	87.3	68.7402	51.2	40.315	41.3	15.6	1	3.5589	3.5589	no	no	no	no	no	no	no	no	no	yes	no	no	no	no	no
derivation	1039	61	M	50.9	0.85	137	13.5	20.7157	1.74	139	83	126.7	72.8161	60.2	34.5977	52.5	18.7	1	3.54795	3.54795	no	no	no	no	yes	no	no	no	no	no	no	no	no	no	no
derivation	1041	31	F	206.3	0.61	138	15	29.5159	1.68	124	70	181.5	108.036	127.7	76.0119	29.6	7.9	2	3.10411	3.10411	no	no	no	no	no	yes	no	no	no	no	no	no	no	no	no
derivation	1042	74	M	132.4	1.52	140	11.5	18.7109	1.67	118	60	127.5	76.3473	51.2	30.6587	59.8	20.6	2	3.69589	3.69589	no	no	no	no	no	no	no	yes	yes	yes	yes	no	no	no	quit
derivation	1046	83	F	567.5	6.58	136	7.5	23.8083	1.31	138	59	87.6	66.8702	52.9	40.3817	39.7	11.7	2	0.189041	0.189041	yes	yes	yes	CD	no	no	no	no	yes	no	no	no	no	no	no
derivation	1047	82	M	65.8	0.77	140	16.4	18.4911	1.41	169	87	57.4	40.7092	27.8	19.7163	51.6	13.8	1	3.13973	3.13973	no	no	no	no	no	no	no	no	no	yes	yes	no	no	yes	yes
derivation	1049	63	M	12	0.88	141	14.3	23.7118	1.68	149	90	159.7	95.0595	106	63.0952	33.6	11.8	1	3.19452	3.19452	no	no	no	no	no	no	no	no	yes	no	yes	no	no	no	quit
derivation	1050	85	F	383.4	0.87	139	11.4	27.7008	1.61	103	67	155	96.2733	118.2	73.4161	23.8	6.3	2	2.94247	2.33699	no	no	yes	HF	no	no	no	no	yes	no	yes	no	no	yes	quit
derivation	1052	62	M	5.2	1.05	140	12.9	21.824	1.65	129	73	101.3	61.3939	55.8	33.8182	45	18.7	1	3.55068	3.55068	no	no	no	no	no	no	no	no	yes	no	no	no	no	no	quit
derivation	1053	37	M	10.5	1	138	10.7	19.0395	1.77	118	73	140	79.096	71.4	40.339	49	18.1	1	0.690411	0.690411	no	no	no	no	no	no	no	no	no	no	no	no	no	no	quit
derivation	1054	65	M	23.5	1.04	133	12.1	18.7075	1.59	118	66	70.7	44.4654	22.6	14.2138	68.1	22.2	1	2.49315	2.49315	no	yes	no	no	no	no	no	no	no	no	no	no	no	no	no
derivation	1055	52	M	9.2	1.49	142		39.79	2.29	155	77	134.8	58.8646	84.9	37.0742	37	13.6	2	3.49041	3.49041	no	no	no	no	no	no	no	no	yes	yes	yes	no	no	yes	quit
derivation	1056	79	M	256.3	0.76	140	15.2	16.4886	1.39	119	66	55.6	40	27.2	19.5683	51.2	15.7	1	0.29589	0.29589	no	no	no	no	no	no	no	no	yes	yes	no	no	no	no	yes
derivation	1060	82	F	110.4	1.12	140	8.1	22.1836	1.34	118	62	54.4	40.597	30.4	22.6866	44.2	9.6	2	3.15068	3.15068	no	no	no	no	yes	no	no	no	yes	no	yes	yes	no	yes	no
derivation	1061	88	F	131.9	1.45		8.7	16.8617	1.17	110	49	74.4	63.5897	46	39.3162	38.2	8.3	2	1.50137	1.50137	yes	yes	yes	CD	yes	no	no	no	yes	no	yes	no	no	yes	no
derivation	1068	36	M	17.8	1.25	140	19	29.6389	2.18	164	115	139.2	63.8532	93.8	43.0275	32.6	10.8	1	1.6274	1.6274	no	no	no	no	no	no	yes	no	yes	no	yes	no	no	no	no
derivation	1071	67	M	58.7	0.7	141	15	23.5883	1.72	154	84	102.1	59.3605	68.4	39.7674	33	10.6	1	2.90137	2.90137	no	yes	no	no	no	no	no	no	yes	no	no	no	no	no	yes
derivation	1072	40	M	24.9	0.85	136	13.7	19.0311	1.63	117	69	100.3	61.5337	56.5	34.6626	43.7	18	1	0.328767	0.328767	no	yes	no	no	no	no	no	no	no	no	no	no	no	no	no
derivation	1074	67	M	33.3	0.74	143	12.8	23.2434	1.65	122	70	113.6	68.8485	63.3	38.3636	44.3	14.8	1	2.73973	2.73973	no	no	no	no	no	no	no	no	yes	no	yes	no	no	yes	no
derivation	1075	53	M	272	1.43	143	10.1	22.4986	1.72	113	64	89.4	51.9767	39.4	22.907	55.9	18.7	1	2.61644	2.61644	no	no	no	no	no	no	no	no	no	no	yes	yes	no	no	quit
derivation	1076	85	F	149.9	1.09	146	9.3	18.0521	1.11	153	66	61.2	55.1351	29.8	26.8468	51.4	17.1	2	3.08219	3.08219	no	no	no	no	no	no	yes	no	yes	no	no	no	no	no	quit
derivation	1077	86	F	1655.1	3.83	136	7.6	23.6576	1.25	195	80	89.4	71.52	55.2	44.16	38.3	10.9	3							no	no	yes	no	yes	yes	no	no	no	no	no
derivation	1078	63	M	43.2	0.9	138	14.2	23.3868	1.72	142	86	100.3	58.314	47.2	27.4419	53	17.8	1	3.66027	3.66027	no	no	no	no	no	no	no	no	no	no	no	no	no	no	quit
derivation	1081	73	F	243.7	6.37	141	12.6	18.3594	1.46	139	68	73	50	30.3	20.7534	58.5	17.9	1	3.56712	3.56712	no	no	no	no	no	no	no	no	yes	no	no	no	yes	no	no
derivation	1083	76	F	14.4	0.78	142	13.6	35.5846	1.76	156	75	91.8	52.1591	44.9	25.5114	51.1	17.3	1	3.64384	3.64384	no	no	no	no	no	no	no	no	yes	no	no	no	no	no	quit
derivation	1084	79	M	54	0.72	137	11.7	18.5514	1.57	151	79	131.4	83.6943	67.4	42.9299	48.7	17.2	1	2.43014	2.43014	no	yes	no	no	yes	no	no	no	yes	yes	yes	yes	no	no	quit
derivation	1086	80	M	30.7	1.21	138	12.2	25.5457	1.57	110	53	71	45.2229	36.1	22.9936	49.2	12.8	2	1.86301	1.86301	yes	yes	yes	CD	no	no	no	no	no	no	no	no	no	no	yes
derivation	1087	57	F	32.2	0.58	140	14.4	26.6728	1.75	152	80	74.2	42.4	36	20.5714	51.5	17.4	1	2.76164	2.76164	no	no	no	no	no	no	no	no	no	no	no	no	no	no	no
derivation	1089	75	F	33.5	0.94	136	15.8	30.3302	1.69	132	79	79.1	46.8047	44.5	26.3314	43.7	13.9	1	0.358904	0.358904	no	no	no	no	no	no	no	no	yes	yes	yes	no	no	no	quit
derivation	1095	64	M	24.9			13	18.2183	1.52	210	93	138.5	91.1184	77.7	51.1184	43.9	12.5	1	0.928767	0.928767	no	no	no	no	no	no	no	no	yes	yes	no	no	yes	yes	yes
derivation	1098	65	F	436.5			13.5	23.1911	1.52	132	99	136.6	89.8684	118.5	77.9605	13.3	1.4	2	2.95342	2.95342	no	no	no	no	no	yes	no	no	yes	yes	no	yes	no	no
derivation	1100	70	M	14.2	1.02	139	15.7	24.8016	1.79	173	88	111.8	62.4581	60.7	33.9106	45.7	13.5	1	2.25479	2.25479	no	no	no	no	no	no	no	no	yes	no	no	yes	no	no	no
derivation	1105	63	M	5.2				26.7949	2	157	87	113.2	56.6	52.9	26.45	53.3	18.4	1	3.68493	3.68493	no	no	no	no	no	no	no	no	no	yes	yes	no	no	no	yes
derivation	1106	70	F	34	0.49	139	10.6	20	1.37	131	81	69	50.365	39.7	28.9781	42.4	15.1	1	0.893151	0.893151	no	yes	no	no	no	no	no	no	no	no	yes	no	no	no	no
derivation	1108	82	M	697.1	7.53	139	8.3	25.2826	1.74	173	84	148.1	85.1149	74.6	42.8736	49.6	17.4	2	0.547945	0.547945	no	no	no	no	no	no	no	no	yes	no	no	no	no	no	quit
derivation	1109	56	F	38.7	0.77		12.7	21.6441	1.49	116	71	100.2	67.2483	41.5	27.8523	58.6	20.1	1	3.01918	3.01918	no	no	no	no	yes	no	no	no	yes	no	yes	no	no	no	no
derivation	1115	64	M	112	14.36	138	11.7	24.5549	1.7	175	90	110.7	65.1176	62.4	36.7059	43.6	13.2	2	3.18904	2.69041	no	no	yes	MI	no	no	no	no	yes	no	no	no	yes	yes	quit
derivation	1118	69	M	759.2	6.99	140	11.2	19.9219	1.51	158	67	123.3	81.6556	65.6	43.4437	46.8	13.6	3	3.08767	3.08767	no	no	no	no	no	no	no	no	yes	yes	yes	no	yes	yes	quit
derivation	1119	75	M	9.1	1.5	141	13.9	20.5503	1.58	156	83	75.1	47.5316	43.7	27.6582	41.8	15.3	1	3.27945	3.27945	no	no	no	no	no	no	no	no	no	no	no	no	no	no	quit
derivation	1120	83	M	70.1	1.01	135	13.6	19.0677	1.44	188	88	72.3	50.2083	28.9	20.0694	60.1	21.6	1	2.30959	2.30959	no	yes	no	no	no	no	no	no	no	no	no	no	no	no	quit
derivation	1122	82	M	29.9	1.08	138	15.1	20.9366	1.62	167	78	88.1	54.3827	37.8	23.3333	57.1	15.8	1	3.52877	3.52877	no	no	no	no	no	no	no	no	no	no	no	yes	no	no	quit
derivation	1129	57	M	33.5	0.98	144	13.6	26.4463	1.79	151	97	162.9	91.0056	74.6	41.676	54.2	15.5	1	2.44932	2.44932	no	no	no	no	yes	no	no	no	yes	no	no	no	no	no	no
derivation	1130	66	M	42.9	0.88		15.1	21.7993	1.73	132	71	103.2	59.6532	55.2	31.9075	46.5	12.3	1	1.78356	1.78356	no	no	no	no	yes	no	no	no	no	yes	yes	no	no	no	quit
derivation	1131	62	M	184.8			13.7	20.0617	1.83	145	97	97.7	53.388	76.7	41.9126	21.5	7	1	3.12603	3.12603	no	no	no	no	no	no	yes	no	no	no	no	yes	no	no	quit
derivation	1137	68	F	281.1	4.85	136	10.2	20.2812	1.45	180	87	81.3	56.069	45.6	31.4483	43.9	14	1							no	no	no	no	yes	yes	yes	no	no	no	no
derivation	1138	75	M	122.5	0.71	139	12.2	28.0624	1.84	163	111	109.6	59.5652	62	33.6957	43.4	11.2	1	0.838356	3.15616	no	no	no	no	no	no	no	no	yes	no	yes	yes	no	no	quit
derivation	1139	67	M	44.3	0.52	136	10.4	14.2176	1.26	135	71	56.6	44.9206	26.9	21.3492	52.5	17.3	1	0.131507	0.131507	no	yes	no	no	no	no	no	no	no	no	no	no	no	no	quit
derivation	1140	84	M	328.1	0.91	144	11.8	25.6749	1.77	155	86	146.3	82.6554	78.9	44.5763	46.1	14.4	1	3.25205	3.25205	no	yes	no	no	no	no	no	no	yes	yes	no	yes	no	no	quit
derivation	1141	76	F	72.6	0.75	139	8.5	18.1787	1.34	113	60	61.5	45.8955	25.4	18.9552	58.8	11.8	1	0.821918	0.821918	no	no	no	no	no	no	yes	no	no	yes	yes	no	no	yes	no
derivation	1142	75	M	59.5	0.81	140	13.7	17.6898	1.48	116	71	74.9	50.6081	35.7	24.1216	52.3	17	1	3.1726	3.1726	no	no	no	no	no	no	no	no	no	yes	no	yes	no	no	no
derivation	1143	74	F	2793.9	1.42	121	11.1	29.3345	1.66	116	55	89.6	53.9759	64.9	39.0964	27.5	4.5	1	2.46301	2.46301	no	no	no	no	no	no	yes	no	yes	no	yes	no	no	no	quit
derivation	1144	59	F	13.3	0.76	143	13.2	24.0346	1.61	131	78	83	51.5528	46.5	28.882	43.9	15.5	1	3.06849	3.06849	no	no	no	no	no	no	no	no	no	no	no	no	no	no	no
derivation	1145	84	M	187.3	0.96	141	13	16.3593	1.45	103	51	148.5	102.414	111.5	76.8966	24.9	6.1	3	0.123288	0.123288	no	no	no	no	no	yes	no	no	yes	no	no	no	no	no	yes
derivation	1146	84	M	1727.2	1.2	144	10.5	21.9922	1.58	186	49	132.4	83.7975	82.3	52.0886	37.8	10.3	4	0.0986301	0.0986301	yes	yes	yes	CD	no	no	no	no	yes	yes	yes	no	no	yes	quit
derivation	1147	16	M	141.4	6.09	133	12.8	29.1495	1.81	155	79	149.6	82.6519	59.7	32.9834	60.1	20.8	1	0.978082	0.978082	no	no	no	no	no	no	no	no	no	no	no	no	no	no	no
derivation	1148	56	M	52.2	0.59	138	14.7	26.1286	1.8	152	96	144.9	80.5	84.6	47	41.6	13	1	3.46027	3.46027	no	no	no	no	no	no	no	no	yes	yes	yes	no	no	yes	quit
derivation	1150	73	M	78.8	1.15	139	13.6	24.858	1.93	156	115	85.7	44.4041	44.5	23.057	48.1	14	2	3.61644	3.61644	no	no	no	no	no	no	no	no	no	no	no	yes	no	no	quit
derivation	1152	83	F	226.9	0.85	143	11.6	21.6637	1.31	183	86	91.9	70.1527	39.2	29.9237	57.4	17.2	2	3.1726	3.1726	no	no	no	no	yes	no	no	no	yes	no	yes	yes	no	no	no
derivation	1153	86	F	355.6	1.07	140	11.8	20.2913	1.42	119	55	107.6	75.7746	56.5	39.7887	47.5	13.2	2	3.33973	0.0630137	no	no	no	no	yes	no	no	no	yes	yes	yes	no	no	no	no
derivation	1154	79	M	10.2	1.06	138	12.5	33.1504	1.92	108	76	91.4	47.6042	42.7	22.2396	53.3	17.4	1	0.526027	0.0109589	no	no	no	no	no	no	no	no	yes	yes	no	no	no	yes	yes
derivation	1161	77	F	8.4	0.68	144	12.2	17.2889	1.29	149	89	63.6	49.3023	31.5	24.4186	50.5	17.9	1	3.67945	3.67945	no	no	no	no	no	no	no	no	yes	yes	yes	no	no	no	no
derivation	1167	74	M	15.8	0.82	139	13.7	20.0773	1.58	114	62	112.1	70.9494	70.8	44.8101	36.9	14.1	1	2.99178	2.99178	no	no	no	no	no	yes	no	no	yes	yes	no	no	no	no	quit
derivation	1168	82	F	198.5	1.14	139	13.7	24.3912	1.41	187	97	147	104.255	102.6	72.766	30.2	7.3	2	2.13151	2.13151	no	yes	no	no	no	no	no	no	yes	no	yes	no	no	yes	no
derivation	1169	58	M	11.1	0.69	141	14.7	17.4818	1.36	108	75	44	32.3529	22.5	16.5441	48.8	14.8	1	0.0767123	0.0767123	no	no	no	no	no	no	no	no	no	no	no	no	no	no	yes
derivation	1170	74	M	1869.5	7.92	139	7.6	30.5928	1.92	147	70	135	70.3125	77.2	40.2083	42.8	8.8	4	3.21918	3.21918	no	no	no	no	no	no	no	no	yes	yes	yes	no	no	yes	no
derivation	1172	75	F	137.2	0.49	141	12.7	22.5069	1.47	152	85	72.7	49.4558	42.8	29.1156	41.1	14	1	3.47397	3.47397	no	no	no	no	no	no	no	no	yes	yes	no	yes	no	no	no
derivation	1174	88	F	375	6.24	135	10.7	18.8622	1.21	147	52	91.5	75.6198	52.6	43.4711	42.5	12.4	2	3.14247	3.14247	no	no	no	no	yes	no	no	no	yes	no	yes	no	yes	yes	no
derivation	1175	69	M	48.8	0.89	139	13.7	30.2999	2.01	188	85	110.2	54.8259	57.3	28.5075	48	13.1	1	3.62192	3.62192	no	no	no	no	no	no	no	no	yes	no	no	no	no	no	quit
derivation	1176	60	M	14.9	0.91	138	14.5	25.9354	1.83	152	84	177.5	96.9945	123.2	67.3224	30.6	10.8	1	2.9589	2.9589	no	no	no	no	no	yes	no	no	no	yes	yes	no	no	no	quit
derivation	1182	87	F	216.1	2.33	134	12.3	22.8928	1.53	115	77	51.7	33.7908	34.1	22.2876	34	9.4	1							no	no	no	no	no	no	no	no	no	no	no
derivation	1184	49	F	18	0.64	139	10.7	26.6507	1.7	141	105	108.8	64	70.3	41.3529	35.4	13.7	2	0.153425	0.153425	no	no	no	no	no	no	no	no	yes	no	yes	no	no	no	quit
derivation	1186	73	F	7.7	0.65	142	14.8	17.9623	1.34	149	94	45.9	34.2537	23.6	17.6119	48.7	18.7	1	3.53151	3.53151	no	no	no	no	no	no	no	no	yes	no	no	no	no	no	no
derivation	1187	66	F	36.5	0.56	142	12.9	20.1726	1.32	148	80	77.6	58.7879	37.9	28.7121	51.2	14.3	1	3.60548	3.60548	no	no	no	no	no	no	no	no	no	no	yes	no	no	no	no
derivation	1189	62	F	58.5				20.5457	1.47	145	76	109.3	74.3537	49.3	33.5374	54.9	20.3	2	2.8137	2.8137	no	no	no	no	no	no	yes	no	no	no	no	no	no	no	no
derivation	1190	67	F	92.2	0.67	140	11.6	20.2848	1.48	145	78	107.3	72.5	48.4	32.7027	54.9	18.7	1	3.0274	1.76438	no	no	yes	HF	yes	no	no	no	no	no	no	no	no	no	no
derivation	1191	62	F	15.9	0.42	141	12.8	17.2036	1.34	136	76	80.8	60.2985	39.9	29.7761	50.6	18	1	3.59452	3.59452	no	no	no	no	no	no	no	no	no	no	no	no	no	no	yes
derivation	1192	91	M	40.9	1.04	142	12.7	21.0128	1.73	148	71	82.1	47.4566	25.4	14.6821	69.1	20.6	1	3.16438	3.16438	no	no	no	no	no	no	no	no	yes	no	no	yes	no	no	quit
derivation	1197	77	F	32.6	0.82	136	11.2	28.3948	1.51	102	69	53.6	35.4967	31.1	20.596	41.9	13.4	1							no	no	no	no	yes	yes	no	no	no	no	no
derivation	1200	65	F	75.1	0.46	143	12.1	25.4524	1.47	173	101	97.5	66.3265	43.2	29.3878	55.7	18.1	1	3.40274	3.40274	no	no	no	no	no	no	no	no	yes	no	yes	no	no	no	no
derivation	1201	74	F	49.6	0.64	141	12.8	20.6667	1.39	130	78	64.5	46.4029	26.5	19.0647	59	18.2	1	2.81096	2.81096	no	no	no	no	no	no	no	no	yes	no	yes	yes	no	no	no
derivation	1203	63	M	6.9	3.89	139	10.1	23.7714	1.88	181	85	116.6	62.0213	53.8	28.617	53.9	17.5	1	3.17534	3.17534	no	no	no	no	no	no	no	no	yes	yes	no	yes	no	no	quit
derivation	1204	70	M	263.1	8.23	140		24.9135	1.84	174	98	127.2	69.1304	81.9	44.5109	35.6	7.4	2	3.47123	3.47123	no	no	no	no	no	no	no	no	yes	no	yes	no	no	no	yes
derivation	1207	75	F	28.2	0.94	142	10.5	23.74	1.44	144	69	59	40.9722	29.5	20.4861	49.9	15.6	1	3.21096	3.21096	no	no	no	no	no	no	no	no	no	yes	no	no	no	no	no
derivation	1208	85	F	114.2	0.62	140	11.3	22.0317	1.55	122	52	94.3	60.8387	31.6	20.3871	66.6	24.2	2	3.62466	2.48219	no	no	yes	HF	no	no	no	no	no	no	no	no	no	no	no
derivation	1209	64	F	8	0.96	142	12.1	26.4024	1.57	144	75	89.3	56.879	53	33.758	40.6	12.8	1	2.9726	2.9726	no	no	no	no	no	yes	no	no	no	no	no	no	no	no	no
derivation	1212	66	F	107.2	0.6	141	12.7	20.4457	1.41	106	64	57.4	40.7092	18.7	13.2624	67.5	26.9	2	3.47671	3.47671	no	no	no	no	yes	no	no	no	no	no	no	no	no	no	no
derivation	1213	63	M	23	1.09	140	13.1	20.7421	1.56	124	73	90.5	58.0128	44.8	28.7179	50.5	19.1	2	3.64384	3.64384	no	no	no	no	no	no	no	no	no	no	yes	no	no	no	quit
derivation	1216	43	M	13.4	1.04	141	15.6	27.7145	2.08	151	89	147.7	71.0096	41.8	20.0962	71.7	30.3	2							yes	no	no	no	no	no	yes	no	no	no
derivation	1220	79	F	280.8	0.92	140	10.9	17.9418	1.35	98	60	58.3	43.1852	28.4	21.037	51.3	14.1	2	2.09041	2.09041	no	no	no	no	no	no	yes	no	yes	yes	no	yes	no	no	no
derivation	1223	66	M	83.2	1.4			20.7031	1.54	147	79	91.5	59.4156	42.9	27.8571	53.1	17.3	1	1.01644	1.01644	no	no	no	no	no	no	no	no	yes	no	no	no	no	no	no
derivation	1224	67	F	8.3	0.98	139	13.2	23.6304	1.38	138	82	71.3	51.6667	48.3	35	32.3	13.1	1	3.01096	2.76438	no	no	yes	HF	no	no	no	no	yes	no	yes	no	no	yes	no
derivation	1228	82	M	1625.1	1.41	138	14.7	24.6094	1.66	139	68	173.2	104.337	124.6	75.0602	28	6.8	4	1.85205	1.85205	yes	yes	yes	CD	no	no	yes	no	yes	no	no	no	no	yes	no
derivation	1229	22	F	3.3	0.56	137	13.5	19.1001	1.56	114	68	81.9	52.5	27.3	17.5	66.7	31	1	1.99452	1.99452	no	no	no	no	no	no	no	no	no	no	no	no	no	no	no
derivation	1230	85	M	94.7	0.86	142	11.4	21.4903	1.43	161	68	75.8	53.007	36	25.1748	52.6	15.4	1	1.80548	1.0274	no	yes	yes	MI	yes	no	no	no	yes	no	no	no	no	no	no
derivation	1231	63	M	23.7	0.76	141	14.4	21.7738	1.67	119	77	121	72.4551	43	25.7485	64.5	20	2	3.12603	3.12603	no	no	no	no	yes	no	no	no	no	no	no	no	no	no	yes
derivation	1234	79	M	35.7	0.85	138	14.2	20.0773	1.58	108	54	68.5	43.3544	31	19.6203	54.7	19.8	1	3.64384	3.64384	no	no	no	no	no	no	no	no	no	yes	no	no	no	no	quit
derivation	1235	41	M	2	1.13	140	16	27.6655	1.97	146	83	167.5	85.0254	109.8	55.736	34.5	11.3	2	3.44384	3.44384	no	no	no	no	no	yes	no	no	yes	no	yes	no	no	no	quit
derivation	1236	69	F	46.9	0.83			20.3111	1.38	107	67	54.7	39.6377	24.1	17.4638	56	16.3	2	1.5863	1.5863	no	no	no	no	no	no	no	no	yes	no	yes	no	no	no	no
derivation	1238	64	M	264.3	7.7	141	10	27.9239	1.92	211	104	248.6	129.479	137.2	71.4583	44.8	12.3	1	1.60548	1.60548	no	no	no	no	no	no	yes	no	yes	no	yes	no	no	no	quit
derivation	1242	56	F	17	1.02	143	10.8	26.3513	1.65	125	78	76.1	46.1212	40.1	24.303	47.3	14.3	1	3.64658	3.64658	no	no	no	no	no	no	no	no	yes	no	no	no	no	no	no
derivation	1243	65	F	23.2	0.56	133	12.5	27.2707	1.45	102	65	56.8	39.1724	19.8	13.6552	65.2	21.5	1							no	no	no	no	no	no	no	no	no	no	yes
derivation	1249	64	M	98.4	1.19	141	13.6	21.8032	1.62	123	90	87.3	53.8889	38.3	23.642	56.2	17.1	2	3.05479	3.05479	no	no	no	no	yes	no	no	no	yes	no	no	yes	no	no	quit
derivation	1251	72	F	66.8	0.56	142	12.7	22.1836	1.34	122	69	91.3	68.1343	50.8	37.9104	44.3	11.5	2	3	3	no	no	no	no	yes	yes	no	no	no	yes	no	no	no	no	no
derivation	1252	66	F	186.7	1.13	141	12.5	20.3954	1.45	147	96	105.6	72.8276	86.3	59.5172	18.3	3.6	2	0.594521	0.594521	no	no	no	no	no	no	yes	no	yes	no	no	yes	no	no	no
derivation	1254	94	F	961.3	0.95	128	8.3	23.1481	1.37	108	65	73.3	53.5036	31.8	23.2117	56.7	19.6	4							no	no	no	yes	yes	no	no	no	no	no	quit
derivation	1255	74	M	57	0.95	138	14.7	30.1205	1.91	121	58	110.5	57.8534	53.1	27.801	51.9	13	1	0.690411	0.690411	no	no	no	no	no	no	no	no	yes	yes	no	no	no	no	quit
derivation	1260	64	M	114.1	1.19	138	11.4	27.5802	1.84	158	97	146.6	79.6739	84.6	45.9783	42.3	13.1	1	3.4274	3.4274	no	no	no	no	no	no	no	no	yes	yes	no	no	no	no	no
derivation	1261	46	M	9	0.87	139	14.2	25.9701	1.74	137	75	108.9	62.5862	52.3	30.0575	52	21.2	1	3.60822	3.60822	no	no	no	no	no	no	no	no	no	no	no	no	no	no	no
derivation	1262	69	F	2951	1.63	138	13.8	21.598	1.45	116	90	139.7	96.3448	125.6	86.6207	10.1	-0.5	3	3.49589	3.49589	no	no	no	no	no	no	yes	no	yes	no	yes	yes	no	yes	no
derivation	1263	65	F	21.4	0.54	140	13.4	19.8178	1.42	123	76	71.3	50.2113	36.4	25.6338	48.9	16	1	3.30137	3.30137	no	no	no	no	no	no	no	no	no	yes	no	no	no	no	no
derivation	1264	28	M	2				20.7937	1.69	156	75	83	49.1124	36.6	21.6568	56	19.5	1	3.37534	3.37534	no	no	no	no	no	no	no	no	no	no	no	no	no	no	yes
derivation	1266	72	F	553.5	0.86	137	11.2	16.6603	1.31	155	69	55.3	42.2137	35.3	26.9466	36.1	7.3	2	3.5863	3.5863	no	no	no	no	no	no	no	no	yes	yes	no	yes	no	no	no
derivation	1271	78	M	11.6	0.92	142	13.1	23.7387	1.76	165	95	89.5	50.8523	50.5	28.6932	43.6	14.5	1	1.48493	1.48493	no	yes	no	no	no	no	no	no	yes	no	yes	no	no	no	quit
derivation	1272	53	M	4.2	0.57	138	14.8	23.5969	1.76	116	76	103.7	58.9205	56.4	32.0455	45.6	14.5	1							no	no	no	no	no	yes	no	no	no	no	quit
derivation	1273	85	F	99.7	0.96	143	8.8	35.6333	1.7	146	71	91.2	53.6471	35.5	20.8824	61	17	1	3.40822	3.40822	no	no	no	no	no	no	no	no	yes	yes	yes	no	no	yes	no
derivation	1280	67	F	42.6				22.8339	1.53	139	70	89.6	58.5621	39.1	25.5556	56.4	13.3	1	3.42192	3.42192	no	no	no	no	no	no	yes	no	yes	yes	yes	no	no	yes	no
derivation	1281	75	F	78.7	2.06	139	5.9	23.3726	1.51	85	40	100.3	66.4238	49.5	32.7815	50.6	14.8	3							no	no	no	no	yes	no	yes	yes	no	no	yes
derivation	1282	78	F	330.2				27.9627	1.58	170	83	101.5	64.2405	61.7	39.0506	39.2	14.3	3	3.07671	0.323288	no	no	yes	HF	no	no	no	no	yes	yes	no	no	no	no	no
derivation	1283	58	M	59.1	10.18	142	12.4	24.4646	1.7	149	84	148.3	87.2353	101.7	59.8235	31.5	9.7	2	2.96438	2.96438	no	no	no	no	no	yes	no	no	yes	yes	no	no	yes	no	quit
derivation	1284	78	F	66.9				26.5021	1.69	156	75	119	70.4142	48.2	28.5207	59.5	19.6	2	0.441096	0.441096	no	no	no	no	no	no	no	no	yes	no	no	yes	no	no
derivation	1285	72	F	26.2	0.67	138	12.1	27.2744	1.53	142	71	102	66.6667	52.5	34.3137	48.6	14.9	1	2.16164	2.16164	no	no	no	no	no	no	no	no	yes	no	yes	no	no	no	no
derivation	1287	58	F	11.4	0.76		13.8	22.9229	1.55	120	74	81	52.2581	29.8	19.2258	63.2	22.6	2	3.33699	3.33699	no	no	no	no	no	no	no	no	yes	no	no	no	no	no	no
derivation	1289	47	M	120.1	0.92	136	13.5	24.3865	1.68	104	61	100.1	59.5833	54.9	32.6786	45.2	12.6	2	2.64932	2.64932	yes	yes	yes	CD	no	no	no	yes	no	no	no	yes	no	no	yes
derivation	1290	81	M	165.8	2.47	139	10.5	21.3039	1.63	133	70	111.8	68.589	62.1	38.0982	44.4	7.2	2	1.4	1.4	no	no	no	no	yes	no	no	no	no	no	no	yes	no	no	no
derivation	1293	46	M	2.6	0.74	133	15.5	31.3407	2.17	124	68	103.9	47.8802	57.7	26.5899	44.5	15.5	1	3.63288	3.63288	no	no	no	no	no	no	no	no	yes	yes	yes	no	no	no	no
derivation	1295	68	M	18.8	1.03	138	14.2	23.8417	1.65	117	66	108.6	65.8182	47.4	28.7273	56.4	17.3	1	3.47123	0.468493	no	no	no	no	no	no	no	no	no	no	no	no	no	no	yes
derivation	1298	65	F	18.2	7.77	139		18.0845	1.23	122	78	70.3	57.1545	37	30.0813	47.4	17.3	2	3.50685	3.50685	no	no	no	no	no	no	no	no	yes	no	no	no	yes	no	no
derivation	1299	81	M	332.2	6.32	135	9.3	19.5312	1.5	133	64	67.7	45.1333	32.4	21.6	52.2	20.6	3	0.273973	0.273973	yes	yes	yes	CD	no	no	no	no	yes	yes	no	no	yes	yes	quit
derivation	1300	83	M	62.7	0.75	131	8.3	22.719	1.55	124	59	86.7	55.9355	44	28.3871	49.2	20.6	4	0.0739726	0.0739726	no	yes	no	no	no	no	no	no	yes	no	no	no	no	no	no
derivation	1301	73	M	90	0.97	139	12.8	19.9432	1.7	168	96	127.1	74.7647	64.7	38.0588	49.1	17.2	2	3.27945	3.27945	no	no	no	no	no	no	no	no	no	no	no	no	no	no	quit
derivation	1302	66	M	545.5	1.08	142	13.7	20.3813	1.47	104	95	122.9	83.6054	81.8	55.6463	33.5	11.2	4	1.0137	1.0137	no	no	no	no	no	no	no	no	no	no	no	no	no	no	quit
derivation	1303	55	F	2				24.6711	1.53	123	86	80	52.2876	48.2	31.5033	39.8	13.1	2	2.24932	2.24932	no	no	no	no	no	yes	no	no	yes	no	no	no	no	no	no
derivation	1307	83	F	58.6	0.6	138	13.1	14.6667	1.2	137	74	50.3	41.9167	24.1	20.0833	52.1	15.5	1							no	no	no	no	no	yes	no	no	no	no	no
derivation	1308	69	M	35.7	0.8	139	12.6	17.3611	1.54	150	79	128.9	83.7013	61.6	40	52.2	20.9	1	3.58904	3.58904	no	no	no	no	no	no	no	no	yes	yes	yes	yes	no	no	quit
derivation	1309	76	M	382.2	1.53	142	8.8	19.8141	1.54	225	77	163.7	106.299	93.9	60.974	42.7	15	2	2.78082	2.55068	no	no	yes	HF	no	no	no	no	yes	yes	no	no	no	no	quit
derivation	1310	79	M	9.2	0.76	138	14.7	23.1206	1.84	154	88	99.9	54.2935	66.3	36.0326	33.7	9.4	1	3.52329	3.52329	no	no	no	no	no	no	no	no	yes	yes	yes	no	no	yes	no
derivation	1314	85	M	332.7	1.32	143	10.9	19.0234	1.48	122	69	82.9	56.0135	41.3	27.9054	50.2	19.7	2	3.5863	3.5863	no	no	no	no	no	no	yes	no	yes	no	no	yes	no	no	yes
derivation	1315	59	M	385.9	5.78	140	11.3	27.7447	1.99	143	73	193.5	97.2362	124.8	62.7136	35.5	9.7	2	2.89863	2.83014	no	no	yes	HF	yes	no	no	no	yes	yes	no	no	no	yes	quit
derivation	1320	66	M	7.8	1.17	139	14.4	23.4469	1.73	130	69	74.9	43.2948	35.7	20.6358	52.3	18.4	1	3.46575	3.46575	no	no	no	no	no	no	no	no	yes	yes	yes	no	no	no	yes
derivation	1321	59	M	2.6	0.39	140	14.1	27.3233	1.63	133	80	112.1	68.773	59.8	36.6871	46.6	16.1	1	3.27671	3.27671	no	no	no	no	no	no	no	no	yes	no	yes	no	no	no	quit
derivation	1322	86	M	52.8	0.99	141	12.8	18.1662	1.66	146	82	85.3	51.3855	46.7	28.1325	45.3	14.4	1	2.3726	2.3726	no	no	no	no	no	no	no	no	yes	no	no	yes	no	no	no
derivation	1328	75	M	255.9	1.3	144	12.6	30.854	1.91	158	80	115.7	60.5759	62	32.4607	46.4	13.7	2	2.88767	2.88767	no	no	no	no	no	no	no	no	yes	yes	no	yes	no	no	quit
derivation	1330	89	M	47	1.06	143	14.5	28.575	1.55	177	88	74.8	48.2581	27.9	18	62.7	17.8	1	2.83836	2.83836	no	no	no	no	no	no	no	no	yes	yes	yes	yes	no	yes	quit
derivation	1331	75	M	54.5	0.88	144	12.4	25.9983	1.8	101	54	95.3	52.9444	52	28.8889	45.5	16.1	1	3.43014	3.45753	no	no	no	no	no	no	no	no	yes	yes	yes	no	no	yes	quit
derivation	1345	61	M	24.2	1	140	14.3	21.2245	1.79	129	79	88.1	49.2179	45.8	25.5866	48	16.3	1	0.750685	0.750685	no	no	no	no	no	no	no	no	no	yes	yes	no	no	yes	quit
derivation	1347	65	F	9	0.71	143	13.2	19.8178	1.42	150	77	74.5	52.4648	41.4	29.1549	44.4	16.5	1	3.50959	3.50959	no	no	no	no	no	no	no	no	yes	no	yes	no	no	no	no
derivation	1349	78	F	48.1	0.8	137	11.8	23.4694	1.32	154	83	61.2	46.3636	31.2	23.6364	49	17.7	1	1.38082	1.38082	no	no	no	no	no	no	no	no	yes	no	no	no	no	no	no
derivation	1351	73	F	10.6				19.1818	1.3	128	68	64.6	49.6923	32.5	25	49.6	18.6	1							no	no	no	no	yes	no	no	no	no	no	yes
derivation	1352	80	F	92.2	1.51	137	11.5	21.9261	1.48	132	71	80.9	54.6622	62	41.8919	23.3	6.8	1							no	no	no	no	no	yes	no	no	no	no	no
derivation	1353	76	M	98				23.0518	1.67	162	92	112.6	67.4251	58.7	35.1497	47.9	15.7	2	3.53973	3.53973	no	no	no	no	no	no	no	no	yes	no	yes	no	no	yes	quit
derivation	1355	80	F	89.6	0.67	141	13.1	21.4031	1.34	178	90	68.5	51.1194	36.4	27.1642	46.8	19	2	3.36712	3.36712	no	no	no	no	no	no	no	no	yes	no	no	no	no	no	no
derivation	1356	71	F	27.5	0.6	143	11.5	25.6736	1.41	121	67	67.4	47.8014	38.2	27.0922	43.4	13.5	1	3.56986	3.56986	no	no	no	no	no	no	no	no	yes	no	yes	no	no	no	no
derivation	1357	83	F	682.2	2.35	130	7.2	18.4875	1.27	139	69	78.4	61.7323	45.8	36.063	41.6	14	3	1.95068	1.16986	no	no	yes	HF	no	no	no	no	yes	no	yes	yes	no	no	no
derivation	1359	70	F	23.6	0.56	142	11.9	21.6413	1.45	122	71	60.5	41.7241	30.1	20.7586	50.2	18.4	1	3.56712	3.56712	no	no	no	no	no	no	no	no	no	no	no	no	no	no	yes
derivation	1361	61	F	11.2	0.65	141	13.6	20.5457	1.47	136	87	75.6	51.4286	24.6	16.7347	67.4	22.4	1	3.6	3.6	no	no	no	no	no	no	no	no	no	no	no	no	no	no	no
derivation	1366	61	M	106.4	0.78	140	12.4	23.1096	1.89	92	57	109	57.672	55.1	29.1534	49.4	15.6	1	2.83014	2.83014	no	no	no	no	no	no	no	no	no	no	yes	no	no	yes	yes
derivation	1368	65	F	65.4	0.53	141	14.5	17.5146	1.34	147	74	94.4	70.4478	50.7	37.8358	46.2	16.4	1	3.08493	3.08493	no	no	no	no	no	no	no	no	yes	no	no	yes	no	no	no
derivation	1369	74	F	37.2	0.72	137	13.6	25.6312	1.57	166	92	90.7	57.7707	54.5	34.7134	39.9	11.9	1							no	no	no	no	no	no	no	no	no	no	no
derivation	1370	93	F	537.1	1.35	139	11.3	21.4286	1.27	135	94	40.7	32.0472	28.8	22.6772	29.3	12.7	3	0.0219178	0.0219178	yes	yes	yes	CD	no	yes	no	no	yes	no	no	yes	no	no	yes
derivation	1371	79	M	45	0.93	139	15.3	21.9261	1.48	161	71	77.3	52.2297	34.1	23.0405	56	20.1	1	2.26301	2.26301	no	no	no	no	no	no	no	no	yes	no	no	no	no	yes	no
derivation	1376	61	M	96.1	1.16	138	16.8	22.3217	1.77	140	78	136.7	77.2316	102	57.6271	25.4	5.8	2	2.87671	0.753425	no	no	yes	HF	yes	no	yes	no	yes	no	yes	no	no	yes	quit
derivation	1377	65	F	12.8	0.68	140	14.3	22.3036	1.52	106	72	56.7	37.3026	28.4	18.6842	50	16.4	1	1.72329	1.72329	no	no	no	no	no	no	yes	no	no	no	no	no	no	no	quit
derivation	1378	86	M	57	0.93	138	11.3	24.1288	1.63	151	67	100.1	61.411	42.8	26.2577	57.2	19.4	1	2.3863	2.3863	no	no	no	no	no	no	no	no	yes	yes	no	yes	no	no	no
derivation	1379	54	M	48.4	7.31	142	12.3	24.5243	1.64	190	97	120.7	73.5976	72.2	44.0244	40.1	12.5	1	3.37534	3.37534	no	no	no	no	no	no	no	no	yes	no	yes	no	no	no	quit
derivation	1380	73	F	30.9	8.01	138	9.8	15.1111	1.22	137	73	86.9	71.2295	32.1	26.3115	63	19.4	1	3.31507	3.31507	no	no	no	no	no	no	no	no	yes	yes	no	no	no	no	no
derivation	1381	72	M	228.3	1	139	14.2	15.7208	1.44	115	57	178	123.611	145.6	101.111	18.2	4.1	4	3.51507	3.51507	no	no	no	no	no	no	yes	no	no	no	no	yes	no	yes	quit
derivation	1385	50	M	43.4	0.63	135	14.7	23.2254	1.71	103	44	127.7	74.6784	52.3	30.5848	59	19.8	1	1.18904	1.18904	no	no	no	no	no	no	no	no	yes	no	no	no	no	no	yes
derivation	1387	78	F	1757.2	7.22	143	12.3	20.0499	1.27	185	82	101.8	80.1575	53	41.7323	48	13.7	2	1	1	no	yes	no	no	yes	no	no	no	yes	no	no	yes	yes	yes	no
derivation	1388	68	M	17.3	0.85	142	13.8	28.0404	1.72	156	99	109.7	63.7791	56.5	32.8488	48.5	15	1							no	no	no	no	yes	no	no	no	no	no	quit
derivation	1389	78	M	37.6	0.92	139	11.1	23.6466	1.69	125	62	106.4	62.9586	62.6	37.0414	41.1	11.9	1	2.19726	2.19726	no	yes	no	no	no	no	no	no	yes	yes	yes	no	no	no	quit
derivation	1391	71	F	259.4	0.57	143	7.6	18.5493	1.26	128	60	87.2	69.2063	43.8	34.7619	49.8	10.3	2	3.18356	3.18356	no	no	no	no	yes	no	no	no	no	no	no	no	no	no	quit
derivation	1393	56	F	22.2	0.58			18.7962	1.38	108	58	80	57.971	31.7	22.971	60.3	23.2	1	3.23014	3.23014	no	yes	no	no	no	no	no	no	no	no	yes	no	no	no	yes
derivation	1396	59	F	17	0.57	141	11.9	20.0777	1.42	130	55	74.3	52.3239	20.7	14.5775	72.1	27.1	1	0.0986301	0.0986301	no	no	no	no	no	no	no	no	no	no	no	no	no	no	no
derivation	1397	19	M	9.3	0.62			15.5709	1.5	110	68	113.3	75.5333	61.1	40.7333	46.1	16.6	1	3.50137	3.50137	no	no	no	no	no	no	no	no	no	no	no	no	no	no	yes
derivation	1400	70	M	58.2	0.8	138	12.5	16.7311	1.46	131	73	79.2	54.2466	45	30.8219	43.2	17.4	1							no	no	no	no	no	no	no	no	no	no	quit
derivation	1403	81	F	38.7	0.82			21.5045	1.47	129	68	65.6	44.6259	30	20.4082	54.3	17.8	1							no	no	no	no	no	yes	yes	no	no	no	quit
derivation	1404	77	M	54.8	1.6	132	11	21.8137	1.67	118	62	83.9	50.2395	33.6	20.1198	59.9	20.1	2	0.879452	0.879452	no	yes	no	no	no	no	no	no	yes	yes	yes	no	no	no	no
derivation	1405	71	F	24.9	0.42	141	12.3	19.7777	1.49	144	67	78.1	52.4161	34.9	23.4228	55.3	20.2	1	3.37534	3.37534	no	no	no	no	no	no	no	no	no	no	no	no	no	no
derivation	1407	77	M	744.5	1.15	142	8.2	23.1718	1.74	116	67	135.6	77.931	82.9	47.6437	38.8	8.7	3	3.31507	3.31507	no	no	no	no	yes	no	no	no	yes	no	no	yes	no	no	quit
derivation	1409	75	M	92.3	1.65	138	13.6	27.1968	1.63	115	71	138.8	85.1534	118.1	72.454	14.9	3.8	4	3.0411	1.70959	no	no	yes	HF	no	no	yes	no	yes	no	yes	no	no	yes	yes
derivation	1410	49	M	922	0.9	140		19.9857	1.56	102	67	179.9	115.321	139.9	89.6795	22.2	6.4	4	2.78904	0.194521	no	no	yes	HF	no	yes	no	no	no	yes	no	no	no	no	yes
derivation	1412	65	M	28.5	0.93	136	12.6	24.2126	1.83	119	66	121	66.1202	53.7	29.3443	55.6	17	1	0.586301	0.586301	no	no	no	no	no	no	no	no	no	yes	no	no	no	no	quit
derivation	1413	66	M	21.8	0.7	140	12.1	19.1351	1.5	108	63	95.3	63.5333	41.2	27.4667	56.8	17.5	1	3.41918	3.41918	no	no	no	no	no	no	no	no	no	no	yes	no	no	yes	quit
derivation	1418	81	F	738.2	6.75	142	12.9	13.5602	1.24	153	83	104.4	84.1935	79.1	63.7903	24.3	6.4	3	3.04658	3.04658	no	no	no	no	yes	no	no	no	yes	no	no	no	yes	no	no
derivation	1419	78	M	34.2	1.03	138	11.5	21.2963	1.87	106	54	65.1	34.8128	34.3	18.3422	47.4	15.8	1	2.92055	2.92055	no	yes	no	no	no	no	no	no	no	no	no	no	no	no	quit
derivation	1423	70	M	2.1	0.71	131	11.8	23.6294	1.74	110	68	84	48.2759	28.5	16.3793	54.2	16.2	1	0.19726	0.19726	no	yes	no	no	no	no	no	no	yes	yes	yes	no	no	yes	quit
derivation	1425	63	M	201.5	8.32	140	7.6	21.6333	1.76	187	86	135.6	77.0455	56.7	32.2159	58.2	14.6	2	2.28767	2.28767	no	no	no	no	no	no	no	no	yes	yes	no	no	no	no	no
derivation	1426	65	F	1205.7	0.71	141	12.9	23.7864	1.43	120	69	138.2	96.6434	100	69.9301	27.6	11.1	2	3.0274	3.0274	no	no	no	no	no	no	yes	no	yes	yes	yes	no	no	no	no
derivation	1428	44	F	25.1	0.69	140	9.8	31.6443	1.79	116	64	98.9	55.2514	49	27.3743	50.5	18	2	0.40274	0.40274	no	no	no	no	no	no	no	no	no	no	no	no	no	no	yes
derivation	1429	77	F	15.3	0.55	137	12.9	21.3599	1.33	162	92	64.6	48.5714	31.3	23.5338	51.6	19.7	1	3.5589	3.5589	no	no	no	no	no	no	no	no	no	no	no	no	no	no	no
derivation	1430	81	F	40.1	0.88	140	7.9	21.7836	1.35	162	72	81.2	60.1481	39	28.8889	52	14.4	1							no	no	no	no	no	yes	yes	no	no	no	no
derivation	1431	68	M	82.3	0.63	143	10.3	20.2913	1.42	141	73	138.9	97.8169	87.3	61.4789	37.2	14.7	1	0.945205	0.945205	no	yes	no	no	no	no	no	no	no	no	no	no	no	no	yes
derivation	1432	48	M	12.4	0.85	139	16.3	31.975	1.92	219	129	108	56.25	57.5	29.9479	46.8	18.1	1	1.70137	1.70137	no	no	no	no	no	no	no	no	yes	no	no	no	no	no	no
derivation	1433	73	F	102.2	0.96	139	15.4	29.0625	1.78	123	81	95.8	53.8202	80.9	45.4494	15.5	4.7	4	3.53151	3.53151	no	no	no	no	no	no	no	no	yes	no	yes	yes	no	no	no
derivation	1434	73	F	137.4	0.43	138	8.5	20.8889	1.4	105	57	79.7	56.9286	52.4	37.4286	34.3	14.9	1	3.35068	3.35068	no	no	no	no	no	no	no	no	no	no	no	no	no	yes	no
derivation	1436	65	M	25	0.77	138	13.3	23.1166	1.71	137	82	97.8	57.193	42.8	25.0292	56.2	21.2	1	2.26301	2.26301	no	yes	no	no	no	no	no	no	no	no	no	no	no	no	yes
derivation	1437	78	M	38.6	0.88	138	12.8	22.4323	1.56	134	80	102.1	65.4487	55.2	35.3846	46	16.2	1	0.0684932	0.0684932	no	no	no	no	no	no	no	no	no	no	no	no	no	no	quit
derivation	1439	61	F	50.2	0.7	139	14.5	23.8751	1.72	172	103	85.9	49.9419	37.1	21.5698	56.9	17.9	1	0.575342	0.575342	no	no	no	no	no	no	no	no	yes	no	yes	no	no	no	yes
derivation	1441	44	F	29.7	7.45	140	9.6	24.1288	1.63	123	80	125.7	77.1166	60.4	37.0552	51.9	15.1	2	1.01096	1.01096	no	no	no	no	no	no	no	no	yes	no	no	no	no	no	no
derivation	1443	67	F	34.9	3.61	138	9.3	22.5455	1.29	157	88	74.3	57.5969	26.1	20.2326	64.8	20.3	2	1.16712	1.16712	no	no	no	no	no	no	no	no	yes	no	yes	no	no	no	no
derivation	1447	63	M	182.1	0.69	137	13.8	25.1488	1.77	134	80	169.2	95.5932	88.2	49.8305	47.9	9.5	2	2.24384	2.24384	no	no	no	no	no	no	yes	no	yes	no	no	yes	no	no	yes
derivation	1450	90	M	50.2	0.75	129	11.4	19.2969	1.49	141	72	93	62.4161	35.6	23.8926	61.7	18.2	2	1.01644	1.01644	no	no	no	no	no	no	no	no	no	no	no	yes	no	no	no
derivation	1451	45	M	48.2	1.04	140	13.9	24.5386	1.82	130	89	93.5	51.3736	58.6	32.1978	37.3	9.7	2	2.96438	2.96438	no	no	no	no	no	no	no	no	no	no	yes	yes	no	no	quit
derivation	1452	57	M	10.2				18.3655	1.53	136	85	137.5	89.8693	96.1	62.8105	30.1	12.2	2	2.05479	2.05479	no	no	no	no	no	yes	no	no	no	no	no	no	no	no	yes
derivation	1453	50	M	7.1	0.79	145	13.8	55.3269	2.38	159	98	151	63.4454	102.1	42.8992	32.4	8.9	1	3.0411	3.0411	no	no	no	no	no	no	no	no	yes	yes	yes	no	no	no	quit
derivation	1455	68	M	34.1	1.44	141	12.1	23.1544	1.81	125	77	111.2	61.4365	54	29.8343	51.5	17.1	1	2.8411	2.8411	no	no	no	no	no	no	no	no	yes	yes	yes	no	no	yes	yes
derivation	1460	80	F	159.3	0.94	141	12.2	26.2719	1.59	166	71	109.9	69.1195	34.5	21.6981	68.6	15.6	2	2.9726	2.9726	no	no	no	no	no	no	no	no	yes	no	no	yes	no	no	no
derivation	1462	67	F	262.8	2.58	137	11.3	15.2933	1.26	82	39	45.5	36.1111	30.4	24.127	33.2	8.4	3	0.0465753	0.0465753	no	yes	no	no	no	no	yes	no	no	no	yes	yes	yes	yes	no
derivation	1464	53	F	27.1	0.48	138	12.3	22.2137	1.48	139	64	76.8	51.8919	28.2	19.0541	63.3	21.2	1	0.556164	0.556164	no	no	no	no	no	no	no	no	no	no	no	no	no	no	quit
derivation	1465	82	F	77.2	1.09	138	10.1	25.2926	1.39	169	71	61.9	44.5324	25.4	18.2734	58.9	19.4	1	2.95342	2.95342	no	no	no	no	no	no	no	no	yes	yes	no	no	no	no	quit
derivation	1466	54	M	10.9	0.53	140	12	16.0965	1.64	110	69	103	62.8049	45.2	27.561	56.1	19.4	1	2.99452	2.99452	no	no	no	no	no	no	no	no	no	no	no	no	no	no	quit
derivation	1467	82	F	14.2	0.73	142	10.4	27.1106	1.48	121	74	57.9	39.1216	25.5	17.2297	56.1	18.1	1	2.55068	2.55068	no	no	no	no	no	no	no	no	yes	yes	yes	no	no	no	no
derivation	1468	63	M	2088.7	1.29	141	15.2	21.0019	1.59	91	72	161.5	101.572	131.6	82.7673	18.5	3.6	3	2.88493	2.1863	no	no	yes	HF	no	no	yes	no	yes	yes	yes	no	no	yes	quit
derivation	1477	80	F	176.6	0.45			24.4511	1.38	146	82	55.3	40.0725	21.4	15.5072	61.3	25.9	1	2.32055	2.32055	no	no	no	no	no	no	no	no	yes	no	yes	no	no	no	no
derivation	1479	70	M	999.4				17.6297	1.39	91	62	131.3	94.4604	105.3	75.7554	19.8	9.9	2	1.05479	1.05479	no	no	no	no	no	yes	no	no	no	yes	no	no	no	no	no
derivation	1480	64	F	167.5				23.9257	1.42	131	60	102.6	72.2535	70.7	49.7887	31.1	11.3	2	2.99178	2.99178	no	no	no	no	no	no	no	no	yes	yes	yes	no	no	yes	no
derivation	1482	56	F	86.4	0.69	140	12.7	25.4767	1.61	126	81	65.1	40.4348	27.5	17.0807	57.8	17.3	1	2.95342	2.95342	no	no	no	no	no	no	no	no	no	no	no	yes	no	no	no
derivation	1484	67	M	60.7	8.02	138	10.8	22.2715	1.53	169	91	101.9	66.6013	57.8	37.7778	43.2	13	2	2.97534	2.97534	no	no	no	no	no	no	no	no	yes	yes	no	yes	yes	no	yes
derivation	1485	79	M	799.8	9.49	136	10.1	17.9686	1.42	157	91	114.6	80.7042	64.5	45.4225	43.7	13.1	2	2.43288	2.43288	no	no	no	no	no	no	yes	no	yes	no	yes	yes	yes	yes	no
derivation	1490	80	F	166.1	0.74	137	12.8	28.4763	1.69	146	66	102.2	60.4734	62.8	37.1598	38.6	0.2	1	2.94521	2.94521	no	no	no	no	no	no	no	no	no	no	no	yes	no	no	no
derivation	1492	65	M	6.2	0.55	123	13.3	21.875	1.58	128	79	61.7	39.0506	33.1	20.9494	46.4	14.9	1	2.12329	2.12329	no	yes	no	no	no	no	no	no	yes	yes	no	no	no	no	quit
derivation	1496	62	F	93	0.66	143	12.3	20.1595	1.34	164	83	105.6	78.806	64.1	47.8358	39.3	14	2	3.02192	3.02192	no	no	no	no	yes	no	no	no	yes	no	no	no	no	yes	no
derivation	1498	16	M	4.2	0.88	140	15.6	21.6776	1.59	127	64	125.1	78.6792	56.8	35.7233	54.6	21.4	1	0.69863	0.69863	no	no	no	no	no	no	no	no	no	no	no	no	no	no	no
derivation	1500	76	F	48.4	0.37	119		18.322	1.17	112	72	68.2	58.2906	27.5	23.5043	59.8	23.9	2	0.191781	0.191781	no	no	no	no	no	no	no	no	yes	no	no	no	no	no	no
derivation	1501	69	M	459.1	0.88	138	15.8	24.8833	1.68	122	72	138.3	82.3214	86.6	51.5476	37.4	11.2	1	2.16164	2.16164	no	no	no	no	no	no	no	no	no	yes	yes	no	no	yes	yes
derivation	1503	37	M	3.3	0.79	140	17	29.0657	1.96	140	98	100.8	51.4286	51.1	26.0714	49.3	16	1	2.99178	2.99178	no	no	no	no	no	no	no	no	no	no	no	no	no	no	yes
derivation	1504	63	F	6.7	0.79	134	11.9	29.2101	1.73	130	75	76	43.9306	35.2	20.3468	53.7	17	1	3.01918	3.01918	no	no	no	no	no	no	no	no	no	yes	yes	no	no	no	no
derivation	1505	80	M	49.1	0.77	136	11.2	21.3599	1.54	134	86	118.1	76.6883	62.6	40.6494	47	16.3	1	1.44932	1.44932	no	yes	no	no	no	no	no	no	no	no	no	no	no	no	no
derivation	1507	72	F	30.3	0.49			21.1111	1.4	113	82	76.3	54.5	45.8	32.7143	40	15.1	1	0.0876712	0.0876712	no	yes	no	no	no	no	no	no	no	no	no	no	no	no	no
derivation	1508	78	F	215.1	4.45	144	8.2	23.7812	1.4	194	82	101.7	72.6429	38	27.1429	62.7	22.7	2	1.87397	0.10137	no	no	yes	HF	no	no	no	no	yes	yes	no	no	no	no	quit
derivation	1510	93	M	405.7	1.43	138	7.4	22.719	1.55	151	76	74.6	48.129	30.8	19.871	58.6	21.6	2	0.473973	0.473973	no	no	no	no	no	no	no	no	yes	yes	no	yes	no	no	no
derivation	1511	65	M	148.6	1.17	138	13.8	23.2665	1.72	140	89	98.1	57.0349	53.8	31.2791	45.1	13.6	1	3.0137	3.0137	no	no	no	no	no	no	no	yes	yes	no	no	yes	no	no	yes
derivation	1516	74	M	39.9	1.21	130	11.5	24.7458	1.73	142	80	126.6	73.1792	70.8	40.9249	44	14.1	1	2.78356	2.78356	no	no	no	no	yes	no	no	no	yes	no	no	no	no	no	quit
derivation	1518	79	F	117.8	1.05	126	5.9	19.5111	1.36	106	60	47.4	34.8529	28.9	21.25	39	6.8	2	2.85205	2.85205	no	no	no	no	yes	no	no	no	yes	no	no	yes	no	no	no
derivation	1520	73	M	19.9	1.73	140	12.2	28.257	1.83	140	87	116.8	63.8251	63.6	34.7541	45.6	13.9	1	2.75616	2.75616	no	no	no	no	no	no	no	no	yes	no	no	yes	no	no	yes
derivation	1522	72	F	159.7	6.62	141	8.8	17.9817	1.32	187	90	93.3	70.6818	39.3	29.7727	57.9	19.1	1	1.03014	1.03014	no	no	no	no	no	no	no	no	yes	no	yes	no	no	no	no
derivation	1523	77	M	147.9	9.23	142	10.5	23.6719	1.63	169	84	103.6	63.5583	43.2	26.5031	58.3	20.2	1	3.02466	3.02466	no	yes	no	no	no	no	no	no	yes	no	no	no	no	no	quit
derivation	1524	48	M	1043.5	16.18	142	5.4	27.4145	1.98	168	86	162.7	82.1717	87.5	44.1919	46.2	17	3							no	no	no	no	yes	no	no	no	no	no	yes
derivation	1525	19	M	9.2	0.53		14.5	22.9854	1.8	129	74	102	56.6667	42.8	23.7778	58.1	25.1	1	1.48767	1.48767	no	no	no	no	no	no	yes	no	no	no	no	no	no	no
derivation	1528	80	F	100.4	1.4	141	11.8	29.2864	1.54	128	76	107.6	69.8701	79.3	51.4935	26.3	7.6	1							yes	no	no	no	yes	yes	no	no	no	yes	quit
derivation	1529	56	F	2.5	0.68	140	14.1	25.204	1.56	159	88	73.4	47.0513	29	18.5897	60.5	25.8	1	2.52329	2.52329	no	no	no	no	no	no	no	no	yes	yes	no	no	no	no	no
derivation	1530	81	M	202.1	1.88	138	7.7	18.7543	1.62	155	103	97.6	60.2469	64.3	39.6914	34.1	9.6	1							no	no	no	no	yes	no	no	no	no	no	quit
derivation	1531	76	M	3815.1	10.33	156	10.4	23.9545	1.61	220	130	131.9	81.9255	104.2	64.7205	21	6.7	3	0.030137	0.030137	no	yes	no	no	no	yes	no	no	yes	yes	no	no	no	no
derivation	1533	84	F	35.5	0.82	139	12.4	20.8894	1.44	128	79	56.9	39.5139	24.8	17.2222	56.5	11.3	1	2.73699	2.73699	no	no	no	no	no	no	no	no	yes	no	yes	no	no	yes	no
derivation	1540	76	M	7.1	0.9	141	12.3	22.1157	1.56	129	66	74.1	47.5	32.8	21.0256	55.7	18.6	1	2.47671	2.47671	no	yes	no	no	no	no	no	no	yes	yes	yes	no	no	no	quit
derivation	1541	81	M	53.8	0.9	144	11.2	23.2335	1.58	162	85	97.3	61.5823	42.7	27.0253	56.1	18.8	1	2.14521	2.14521	no	no	no	no	no	no	no	no	yes	no	yes	no	no	no	quit
derivation	1543	58	M	45.6	0.88	143	10.7	20.0773	1.58	106	66	108.7	68.7975	54.2	34.3038	50.2	19.4	1	0.386301	0.386301	no	no	no	no	no	no	no	no	no	no	no	no	no	no	quit
derivation	1546	60	F	91.2	0.46	140	11.5	30.2023	1.5	133	75	87.3	58.2	50	33.3333	42.8	16.3	1	2.96986	2.96986	no	no	no	no	no	no	yes	no	yes	no	no	no	no	no	quit
derivation	1548	47	F	13.5	0.71	139	12.6	17.1729	1.32	97	66	57.9	43.8636	23.9	18.1061	58.8	24.9	1	1.95616	1.95616	no	no	no	no	no	no	no	no	no	no	no	no	no	no
derivation	1550	32	F	16.4	0.69	140	12.4	21.3599	1.54	115	73	94.4	61.2987	44.6	28.961	52.8	16.4	1	0.39726	0.39726	no	no	no	no	no	no	no	no	no	no	no	no	no	no	quit
derivation	1552	78	M	64.6	0.79	138	11.2	27.181	1.83	131	79	121.2	66.2295	76.5	41.8033	36.9	13.2	2	2.13973	0.89863	no	no	yes	HF	no	no	yes	no	yes	yes	no	no	no	yes	no
derivation	1555	59	F	14.5	0.6	142	13.3	20.2395	1.43	143	71	79.5	55.5944	35.6	24.8951	55.2	15.4	1	2.9726	2.9726	no	no	no	no	no	no	no	no	yes	no	no	no	no	no
derivation	1559	82	M	47	1.14	140	14.9	22.6562	1.6	141	78	62.1	38.8125	31.5	19.6875	49.4	12.5	1	2.93425	2.93425	no	no	no	no	yes	no	no	no	no	no	no	no	no	no	yes
derivation	1564	78	M	427.4	2.97	142	8.3	23.0239	1.6	177	85	106.3	66.4375	53.7	33.5625	49.4	18.5	2	0.147945	0.147945	no	no	no	no	no	no	no	no	yes	no	no	no	no	no	quit
derivation	1565	78	M	432.3	7.55	139	11.6	21.0254	1.56	135	55	148.2	95	97.7	62.6282	34.1	8.9	2	2.13425	2.13425	yes	yes	yes	CD	yes	no	no	no	yes	no	no	no	yes	yes	no
derivation	1566	72	F	177.4	0.62	140	12.6	26.4001	1.59	148	83	69.8	43.8994	29.8	18.7421	57.4	16.2	1	2.99452	2.99452	no	no	no	no	no	no	no	no	no	no	yes	no	no	no	no
derivation	1567	62	M	29.7	0.76	143	13.6	22.6474	1.79	140	89	95.2	53.1844	46.2	25.8101	51.5	19.3	1	1.85205	1.85205	no	no	no	no	no	no	no	no	no	no	no	no	no	no	quit
derivation	1568	85	F	1197.4	0.93	141	13.3	24.0987	1.46	120	84	122.4	83.8356	97	66.4384	20.7	5	4	1.55342	1.55342	yes	yes	yes	CD	no	no	yes	no	no	no	no	no	no	no	no
derivation	1570	89	F	585.1	0.82	138	13.3	19.2344	1.29	136	102	89	68.9922	70.5	54.6512	20.7	4.8	4	2.99178	2.99178	no	no	no	no	no	no	yes	no	yes	yes	no	yes	no	no	no
derivation	1571	66	F	44	0.69	141	12.1	19.7777	1.49			84.2	56.5101	38.4	25.7718	54.4	17.6	1	2.87671	2.87671	no	no	no	no	no	no	no	no	yes	no	yes	no	no	no
derivation	1573	88	F	115.2	0.74	138	12.4	25.2048	1.33	136	71	78	58.6466	44.8	33.6842	42.5	11.5	1	2.83014	2.83014	no	no	no	no	no	no	no	no	yes	no	no	no	no	no	no
derivation	1575	73	F	324.9	0.8	137	10.2	26.0226	1.5	116	70	84.5	56.3333	45.9	30.6	45.7	15	3	2.12603	2.12603	no	no	no	no	no	no	no	no	no	no	yes	no	no	yes	no
derivation	1576	71	F	70.1	0.71	139	12.9	19.9946	1.41	141	77	80.6	57.1631	40	28.3688	50.4	18	2	2.91507	2.91507	no	no	no	no	no	no	no	no	no	no	no	no	no	no	no
derivation	1579	73	F	180.8	4.96	138	10.6	19.0525	1.38	183	81	102.4	74.2029	52.3	37.8986	48.9	15.9	2	1.70685	1.70685	no	no	no	no	no	no	no	no	yes	yes	no	no	yes	no	no
derivation	1581	90	M	132.7	0.81	141	16.4	23.2689	1.6	151	99	81.3	50.8125	54.2	33.875	33.3	6.7	1	2.54521	2.54521	yes	yes	yes	CD	no	no	no	no	no	no	no	yes	no	yes	quit
derivation	1585	23	F	8.1	0.68	138	10.5	18.2899	1.49	102	64	67.7	45.4362	28.6	19.1946	57.7	22.8	1	2.94247	2.94247	no	no	no	no	no	no	no	no	no	no	no	no	no	no	no
derivation	1588	56	M	8.7				18.3943	1.57	90	63	70.6	44.9682	35.9	22.8662	49.2	15.7	1	2.90137	2.90137	no	no	no	no	no	no	no	no	yes	yes	yes	no	no	yes	yes
derivation	1590	76	M	44.6	0.9	140	13.9	18.5901	1.53	116	65	79.3	51.8301	37.8	24.7059	52.3	16.3	1	1.4274	1.4274	no	no	no	no	no	no	no	no	no	no	no	no	no	no	yes
derivation	1592	66	M	18.4	1.03	144	11.8	27.0121	1.96	129	59	84.6	43.1633	39.3	20.051	53.6	17.3	1	0.868493	0.868493	no	no	no	no	no	no	no	no	yes	no	no	no	no	no	quit
derivation	1593	64	M	10.6	0.77	140	17.2	24.9199	1.65	142	79	93	56.3636	50	30.303	46.2	18.9	1	2.8	2.8	no	no	no	no	no	no	no	no	yes	no	no	no	no	no	yes
derivation	1594	67	M	22.2	1.09	140	13.5	21.3675	1.5	146	90	99.3	66.2	41.1	27.4	58.6	19.7	1	2.90959	2.90959	no	no	no	no	no	no	no	no	no	no	no	no	no	no	quit
derivation	1595	70	M	67.6	0.93	139	15.2	23.8054	1.51	172	98	95.5	63.245	48.4	32.053	49.3	15	1	0.983562	0.983562	no	no	no	no	no	no	no	no	yes	no	yes	no	no	yes	no
derivation	1597	39	M	7.6	0.8	137	14.8	27.1605	2.08	119	71	144.4	69.4231	71.9	34.5673	50.2	17.2	1	2.98082	2.98082	no	no	no	no	no	no	no	no	no	no	no	no	no	no	quit
derivation	1598	24	M	1864.4	3.2	139	12.3	24.1313	1.72	104	63	97.2	56.5116	70.8	41.1628	27.2	13.5	4	0.471233	0.471233	no	no	no	no	no	yes	no	no	no	no	no	no	no	no	yes
derivation	1606	71	F	35.6	0.47	138	13.4	24	1.48	184	89	51.3	34.6622	20.4	13.7838	60.2	20.7	1	2.54521	2.54521	no	no	no	no	no	no	no	no	yes	no	no	no	no	no	no
derivation	1607	59	M	12.9	1.07	140	15.6	23.3067	1.73	148	94	78.4	45.3179	33.6	19.422	57.2	15.1	1	2.72329	2.72329	no	no	no	no	no	no	no	no	yes	no	yes	no	no	no	quit
derivation	1611	67	F	143.7	5.12	137	9.9	16.4196	1.21	150	79	103.8	85.7851	52.9	43.719	49.1	19	2	2.94521	2.94521	no	no	no	no	no	no	no	no	yes	no	no	no	no	no	no
derivation	1612	79	F	459.1				17.0392	1.37	90	59	64.6	47.1533	30.4	22.1898	52.9	8.6	3	1.83288	1.83288	no	no	no	no	no	no	yes	no	yes	no	yes	no	no	no	no
derivation	1613	92	F	42.3	0.85	137	8.6	17.4227	1.37	135	68	90.9	66.3504	50.2	36.6423	44.7	13	1	1.19726	1.19726	no	no	no	no	no	no	no	no	yes	no	no	no	no	yes	no
derivation	1618	64	M	252.3	0.88	141	14.6	20.8086	1.76	107	66	148.7	84.4886	134.2	76.25	9.8	2.5	2	2.75342	2.75342	no	no	no	no	no	yes	no	no	no	no	no	yes	no	no	yes
derivation	1620	54	F	5.3	0.81	139	13.4	18.69	1.7	120	77	55.3	32.5294	18.4	10.8235	66.8	23.7	1	2.72603	2.72603	no	no	no	no	no	no	no	no	no	no	no	no	no	no	quit
derivation	1621	46	M	98.2				21.7738	1.67	129	68	208.4	124.79	141.5	84.7305	32.1	8	2	1.81918	1.81918	no	no	no	no	no	no	yes	no	yes	no	no	no	no	no	yes
derivation	1623	82	M	42.3	3.05	133	7.8	18.0662	1.5	134	77	98.2	65.4667	41.6	27.7333	57.6	17.1	1	1.14795	1.14795	no	no	no	no	no	no	no	no	no	no	no	no	no	yes	quit
derivation	1624	74	M	12.5	0.92	142	14.2	22.2041	1.83	105	62	89.8	49.071	36.7	20.0546	59.1	19.8	1	2.96164	2.96164	no	no	no	no	no	no	no	no	no	no	no	no	no	no	quit
derivation	1626	62	F	19	0.65	142	14.2	21.3333	1.41	117	61	116.5	82.6241	41.4	29.3617	64.5	23.9	1	2.63562	2.63562	no	no	no	no	yes	no	no	no	no	no	no	no	no	no	no
derivation	1631	88	M	37.9	0.78	136	10.4	23.0469	1.61	130	69	102.8	63.8509	54.2	33.6646	47.3	16.9	1	0.506849	0.506849	no	yes	no	no	no	no	no	no	yes	no	no	no	no	no	quit
derivation	1632	70	M	16	1.51	135	11.5	22.8571	1.85	162	92	90.5	48.9189	45.3	24.4865	50	14.2	1	2.94247	2.94247	no	no	no	no	no	no	no	no	no	no	no	no	no	no	quit
derivation	1633	70	M	207.2	0.83	140	15.8	35.629	2.03	144	101	130.7	64.3842	95	46.798	27.3	5	1	2.82192	2.82192	no	no	no	no	no	no	no	no	yes	yes	no	yes	no	no	yes
derivation	1634	56	M	5.3	0.84	138	14.2	27.7177	1.95	139	67	123.1	63.1282	53	27.1795	56.9	17.6	1	2.89589	2.89589	no	no	no	no	no	no	no	no	no	no	no	no	no	no	quit
derivation	1635	77	F	83.6	8.64	135	12	21.0007	1.37	159	71	107.4	78.3942	47.2	34.4526	56.1	17.5	1	2.82192	2.22466	no	no	yes	MI	no	no	no	no	yes	yes	yes	no	yes	yes	quit
derivation	1637	60	F	2.8	0.64	139	13.1	25.0762	1.69	136	86	93.2	55.1479	49	28.9941	47.4	16.9	1	2.8	2.8	no	no	no	no	no	no	no	no	yes	yes	no	no	no	no	no
derivation	1638	80	M	232.8	1.16	134	12.9	23.2426	1.75	165	60	122.7	70.1143	59.6	34.0571	51.4	16.5	1	2.70411	2.70411	no	yes	no	no	yes	no	no	no	yes	no	no	no	no	no	no
derivation	1641	75	M	11.5	0.82	137	12.8	21.1073	1.71	139	78	98.2	57.4269	40.4	23.6257	58.8	18.4	1	2.92055	2.92055	no	no	no	no	no	no	no	no	yes	no	no	yes	no	no	no
derivation	1642	85	M	56.1	0.81	138	12.3	22.7732	1.68	145	75	133.3	79.3452	57.6	34.2857	56.8	14.9	1	2.88219	2.88219	no	no	no	no	no	no	no	no	yes	no	yes	yes	no	no	quit
derivation	1643	56	M	326.9	7.64	132	11.6	29.4118	1.97	121	71	150.4	76.3452	119.1	60.4569	20.9	6	4	0.142466	0.139726	yes	yes	yes	CD	no	no	yes	no	yes	yes	no	yes	yes	yes	yes
derivation	1645	66	M	364.8	8.25	133	10	19.647	1.55	147	94	80	51.6129	57.7	37.2258	27.9	7.7	4	0.167123	0.167123	no	no	no	no	yes	no	no	no	yes	yes	yes	no	yes	yes	quit
derivation	1646	44	M	2	0.74	137	11.4	19.3502	1.78	105	68	107.3	60.2809	59.7	33.5393	44.3	15.4	1	1.7589	1.7589	no	yes	no	no	no	no	no	no	no	no	no	no	no	no	quit
derivation	1647	70	F	87.7	0.59	145	12	18.2446	1.4	94	64	54.9	39.2143	48.5	34.6429	11.7	2.1	1	2.93425	2.93425	no	no	no	no	no	no	no	no	no	yes	no	no	no	no	no
derivation	1650	60	M	5.2				26.6436	1.88	123	85	86	45.7447	48.3	25.6915	43.8	12.8	1	2.10411	2.10411	no	no	no	no	no	no	no	no	no	no	no	no	no	no	no
derivation	1652	65	F	16.7	0.65	140	13.8	24.5603	1.51	169	93	63.6	42.1192	27.2	18.0132	57.3	25.4	1	2.6	2.6	no	no	no	no	no	no	no	no	no	no	yes	no	no	no	no
derivation	1655	45	M	22.9	9.56	138	10.3	20.6193	1.72	135	89	130.9	76.1047	79.3	46.1047	39.4	13	1	2.92603	2.92603	no	no	no	no	no	no	yes	no	yes	no	no	no	yes	no	quit
derivation	1656	55	M	11.2	8.65	139	9.6	21.7079	1.71	122	78	114.4	66.9006	56.4	32.9825	50.7	15.6	1	1.09589	1.09589	no	no	no	no	no	no	no	no	yes	no	yes	no	no	no	quit
derivation	1658	68	F	11	0.64	134	13.3	21.0007	1.37	141	100	55.4	40.438	21	15.3285	62.1	18.9	1	0.967123	0.967123	no	no	no	no	no	no	no	no	no	no	no	no	no	no	no
derivation	1659	78	F	76.6	0.68	141	13.9	22.7694	1.51	175	118	77.6	51.3907	45.4	30.0662	41.5	10.9	1	1.79726	1.79726	no	no	no	no	no	no	no	no	no	no	no	no	no	no	no
derivation	1660	56	M	26.4	0.95	142	14.3	23.8754	1.8	134	86	119.6	66.4444	55.9	31.0556	53.2	17.2	1	0.70137	0.70137	no	no	no	no	no	no	no	no	no	no	yes	no	no	yes	yes
derivation	1662	80	F	75.6				19.205	1.3	139	71	116.7	89.7692	80.9	62.2308	30.7	8.6	2	2.69041	2.69041	no	no	no	no	no	yes	no	no	no	no	yes	no	no	yes	no
derivation	1666	72	F	142.1	2.78	137	9.3	26.2346	1.44	146	90	97	67.3611	53.6	37.2222	44.7	12.5	1	0.619178	0.619178	no	yes	no	no	no	no	no	no	yes	yes	no	no	no	no	no
derivation	1667	77	M	521.9	12.07	134	10.9	21.7555	1.56	132	73	160.4	102.821	101.2	64.8718	36.9	9.5	1	2.69041	2.69041	no	no	no	no	no	no	no	no	no	yes	no	no	yes	yes	quit
derivation	1668	77	M	207.6	0.95	139	12.6	20.727	1.52	131	76	89.1	58.6184	49.9	32.8289	44	10.8	1	1.80822	1.80822	no	no	no	no	no	no	no	no	yes	no	no	no	no	yes	quit
derivation	1670	80	F	84.7	1.43	143	10.4	22.1003	1.61	131	74	72.6	45.0932	43.7	27.1429	39.9	10.5	3	0.369863	0.369863	no	yes	no	no	no	no	no	no	yes	yes	no	yes	no	no	no
derivation	1671	66	M	51.4	1.34	139	14.1	29.0318	1.88	159	79	90.1	47.9255	41	21.8085	54.5	15.9	1	2.93699	2.93699	no	no	no	no	no	no	no	no	yes	no	yes	no	no	yes	quit
derivation	1672	57	M	12.5	0.84	140	15.5	22.0522	1.79	117	78	78.2	43.6872	42.1	23.5196	46.2	12.9	1	2.49315	2.49315	no	no	no	no	no	no	no	no	no	no	no	no	no	no
derivation	1674	82	F	122.6	0.85	142	11.9	21.4573	1.38	151	71	85.8	62.1739	44	31.8841	48.7	10.3	1	1.78082	1.78082	no	no	no	no	yes	no	no	no	yes	no	no	no	no	no	no
derivation	1683	68	M	835.3	1.64	140	11.4	24.5972	1.67	138	79	79.9	47.8443	35	20.9581	56.2	22.7	2							no	no	yes	no	no	no	no	no	no	no	quit
derivation	1685	60	M	3.2	0.72	141	18.3	25.7657	1.79	119	74	95.7	53.4637	54.8	30.6145	42.8	14.1	1	2.66301	2.66301	no	no	no	no	no	no	no	no	no	no	yes	no	no	no	quit
derivation	1686	50	M	7.4	0.79	142	13.6	19.79	1.77	119	77	131	74.0113	62.2	35.1412	52.5	18.7	1	2.05205	2.05205	no	no	no	no	no	no	no	no	no	no	no	no	no	no	quit
derivation	1687	77	M	169.9				25.5588	1.63	152	63	190	116.564	110.9	68.0368	41.6	13	2	2.87671	2.87671	no	no	no	no	yes	no	no	no	yes	no	no	no	no	yes	quit
derivation	1690	79	M	16.3	1.28	141	11.2	21.5019	1.52	149	75	68.6	45.1316	32.2	21.1842	53.1	15.1	1	2.88219	2.88219	no	no	no	no	no	no	no	no	yes	no	yes	no	no	no	quit
derivation	1691	71	F	112.9			8.9	23.3056	1.39	228	105	99.5	71.5827	47.1	33.8849	52.7	15	2	2.90959	2.90959	no	no	no	no	no	no	no	no	yes	yes	no	no	no	no	no
derivation	1694	82	F	264	1.44	139	13.3	18.048	1.27	129	72	58.2	45.8268	28.1	22.126	51.7	16.5	2	2.86849	2.86849	no	no	no	no	yes	no	no	no	no	no	no	yes	no	no	no
derivation	1695	61	F	6.6	0.67	141	11.9	18.7305	1.4	143	81	61	43.5714	25.3	18.0714	58.5	21.1	1	2.89315	2.89315	no	no	no	no	no	no	no	no	no	no	no	no	no	no	no
derivation	1698	56	M	16.5	0.93	138	14.1	23.9502	1.78	145	85	108.8	61.1236	54.3	30.5056	50.1	16.9	1	2.93699	2.93699	no	no	no	no	no	no	no	no	no	yes	no	no	no	no	quit
derivation	1701	72	M	40.3	1.51	139	11.2	24.9108	1.73	130	68	102.1	59.0173	57.3	33.1214	43.9	14.6	1	2.83836	2.83836	no	no	no	no	no	no	no	no	yes	yes	no	no	no	no	no
derivation	1703	81	F	24.8	0.55	137	11.3	20.4082	1.24	135	88	44	35.4839	18.2	14.6774	58.6	17.5	1	0.967123	0.967123	no	yes	no	no	no	no	no	no	yes	no	no	no	no	no	no
derivation	1704	89	F	55.6	0.99	141	12.5	23.1385	1.41	132	62	62.7	44.4681	30.1	21.3475	52	14.7	1	1.52877	1.52877	no	no	no	no	no	no	no	no	yes	yes	no	no	no	no	no
derivation	1705	75	M	102.6	2.31	140	10.9	20.8191	1.61	199	93	90	55.9006	33.9	21.0559	62.4	19.1	1	2.85479	2.85479	no	yes	no	no	no	no	no	no	yes	no	no	no	no	no	quit
derivation	1707	74	M	17.3	0.72	143	14	24.6669	1.56	129	72	70	44.8718	28.2	18.0769	59.7	19.4	1	0.128767	0.128767	no	no	no	no	no	no	no	no	no	no	no	no	no	no	quit
derivation	1708	66	F	23.3	2.4	138	13.9	28.2284	1.81	88	54	78.2	43.2044	38.9	21.4917	50.2	16	1	0.0767123	0.0767123	no	yes	no	no	no	no	no	no	yes	yes	yes	no	no	no	no
derivation	1709	56	M	29.3	3	142	11.5	25.4767	1.65	141	74	125.3	75.9394	65	39.3939	48.2	13.3	1	2.68493	2.68493	no	no	no	no	no	no	no	no	yes	yes	yes	no	no	yes	no
derivation	1714	69	F	21.5	0.59	143	13.2	21.3593	1.45	182	86	41	28.2759	13.5	9.31034	67	25.1	1	2.90411	2.90411	no	no	no	no	no	no	no	no	no	yes	no	no	no	yes	no
derivation	1719	52	M	1592.9	1.2	139	16.2	24.5243	1.64	111	77	92.5	56.4024	77	46.9512	16.7	1.4	4	0.416438	0.416438	yes	yes	yes	CD	no	yes	no	no	no	no	no	no	no	no	yes
derivation	1720	61	M	890.4	7.26	134	10.5	31.9559	1.94	194	105	168.5	86.8557	109.4	56.3918	35.1	11.9	1	2.6411	2.6411	no	no	no	no	no	no	no	no	yes	yes	no	no	yes	yes	yes
derivation	1721	46	F	2	0.65	138	12.4	32.431	1.66	115	75	84.3	50.7831	53.8	32.4096	36.2	14.2	1	2.81096	2.81096	no	no	no	no	no	no	no	no	no	no	yes	no	no	no	yes
derivation	1722	66	M	189.7	6.84	136	9.9	23.0077	1.71	133	66	117	68.4211	67.6	39.5322	42.3	13.1	2	1.13973	1.13973	yes	yes	yes	CD	yes	no	no	no	no	no	no	no	yes	yes	yes
derivation	1723	61	F	46	0.6	138	10.9	18.6961	1.55	103	59	76.3	49.2258	42.3	27.2903	44.6	11.9	1	2.84658	2.84658	no	no	no	no	no	no	no	no	no	no	no	yes	no	no	no
derivation	1727	75	F	19.1	0.77	142	12.4	26.3043	1.69	153	78	101.5	60.0592	49.3	29.1716	51.4	16.1	1	2.88493	2.88493	no	no	no	no	no	no	no	no	yes	no	yes	no	no	no	no
derivation	1728	67	M	68.6	0.72	132	7.8	25.7812	1.69	141	92	125.9	74.497	73	43.1953	42	13.5	2	2.11781	2.11781	no	no	no	no	no	no	no	no	yes	yes	no	yes	no	yes	no
derivation	1729	82	F	48.3	0.59	134	11.8	35.7068	1.54	123	62	56.4	36.6234	36.3	23.5714	35.7	13.4	1	1.02192	1.02192	no	yes	no	no	no	no	no	no	no	yes	yes	no	no	no	quit
derivation	1730	72	F	120.6				20.0777	1.42	116	69	52.5	36.9718	17.6	12.3944	66.4	23.3	1	2.83014	2.83014	no	no	no	no	no	no	no	no	yes	no	no	no	no	yes	no
derivation	1738	44	M	57.4	16.98	134	12.6	32.4568	2.03	115	75	129	63.5468	66.8	32.9064	48.2	11.8	2	2.91781	2.91781	no	no	no	no	no	no	no	yes	yes	no	no	yes	yes	no	quit
derivation	1741	73	M	15.7	0.99	140	14.5	20.9366	1.62	145	82	87.7	54.1358	43.7	26.9753	50.2	17.3	1	2.88219	2.88219	no	no	no	no	no	no	no	no	yes	no	yes	no	no	no	no
derivation	1742	74	M	21.9	0.76	140	13.1	25.7515	1.73	143	82	96.9	56.0116	50.4	29.1329	48	14.6	1	2.66575	2.66575	no	no	no	no	no	no	no	no	no	yes	yes	no	no	yes	quit
derivation	1743	76	M	173.2	1.19	140	13.6	20.3223	1.62	192	96	135.8	83.8272	69.1	42.6543	49.1	17.1	1	2.85479	2.85479	no	no	no	no	no	no	no	no	yes	no	yes	no	no	no	quit
derivation	1752	75	M	30.5	1.14	141	12.3	24.1743	1.64	137	75	101.6	61.9512	60.3	36.7683	40.7	15.8	1	2.91781	2.91781	no	no	no	no	no	no	no	no	yes	yes	yes	no	no	no	no
derivation	1753	60	F	52	1.11	141	13.7	26.8386	1.68	148	92	123.7	73.631	59.9	35.6548	51.6	16.7	1	2.50411	2.50411	no	no	no	no	no	no	no	no	yes	no	yes	no	no	no	yes
derivation	1757	68	F	13.4	0.98	142	13.8	20.134	1.37	165	93	58.2	42.4818	30.2	22.0438	48.1	17.1	1	0.50411	0.50411	no	no	no	no	no	no	no	no	yes	no	no	no	no	no	no
derivation	1758	62	F	62.2	0.61	141	12	22.8329	1.57	134	91	65.2	41.5287	27.2	17.3248	58.3	19.2	1	2.46849	2.46849	no	no	no	no	no	no	no	no	no	no	no	no	no	no	quit
derivation	1759	71	M	49	0.66	141	13.3	21.9899	1.59	175	82	106	66.6667	45.6	28.6792	57	18.7	1	2.87123	2.87123	no	no	no	no	no	no	no	no	yes	no	no	no	no	no	quit
derivation	1760	71	M	10.2	0.74	140	14.5	23.8087	1.78	121	70	96.2	54.0449	54.2	30.4494	43.7	17	1	2.90137	2.90137	no	no	no	no	no	no	no	no	no	no	yes	no	no	yes	quit
derivation	1762	58	M	669.3	1	139	14.5	20.7031	1.54	127	89	212.8	138.182	176.7	114.74	17	5.4	3	1.84932	1.84932	yes	yes	yes	CD	no	no	yes	no	yes	yes	no	no	no	no	quit
derivation	1766	65	M	35.7	0.8	142	14.4	22.5336	1.9	137	73	89	46.8421	37	19.4737	58.4	19.5	1	0.556164	0.556164	yes	yes	yes	CD	no	no	no	no	yes	yes	no	yes	no	no	yes
derivation	1767	35	M	15	0.85	138	15.4	22.231	1.7	100	57	93.8	55.1765	65.4	38.4706	30.3	0.3	1	2.0411	2.0411	no	no	no	no	no	yes	no	no	no	no	no	yes	no	no	yes
derivation	1768	67	F	82.7	0.97	138	11.4	20.3619	1.34	174	97	81.3	60.6716	37.6	28.0597	53.7	18.7	1	0.635616	0.635616	no	no	no	no	no	no	no	no	yes	yes	no	no	no	no	no
derivation	1771	50	M	985.7	0.82	145	13.7	22.6036	1.56	116	78	163.8	105	129.5	83.0128	20.9	6.5	4	1.75616	1.75616	no	no	no	no	no	no	yes	no	no	no	no	no	no	yes	yes
derivation	1773	83	F	15.8	0.96	142	11.5	16.8889	1.27	138	69	57.9	45.5906	27.7	21.811	52.2	17.4	1	2.87397	2.87397	no	no	no	no	no	no	no	no	yes	no	yes	no	no	no	no
derivation	1774	82	M	24.1	1.12	143	11.3	24.0562	1.88	112	58	91.4	48.617	37.8	20.1064	58.7	20.1	1	2.56164	2.56164	no	no	no	no	no	no	no	no	yes	no	yes	no	no	yes	quit
derivation	1775	83	M	260.5	4.56		8.6	22.8624	1.64	140	73	133.6	81.4634	77.9	47.5	41.7	12.4	3	1.01644	0.958904	no	yes	yes	HF	no	no	no	no	yes	yes	yes	yes	no	yes	no
derivation	1779	67	M	127.6	0.81	134	15	15.0551	1.38	90	60	102.4	74.2029	66.8	48.4058	34.8	11.5	1	0.265753	0.265753	no	yes	no	no	no	no	no	no	no	no	no	no	no	no	quit
derivation	1781	37	F	158.3	4.54	130	6.9	21.2674	1.32	83	59	123.4	93.4848	75.9	57.5	38.5	14.7	1	0	0	no	yes	no	no	no	no	no	no	no	no	no	no	no	no	no
derivation	1782	74	M	200.3	0.93	130	13.3	16.47	1.39	197	78	123.5	88.8489	76.8	55.2518	37.8	12.6	2	0.728767	0.728767	no	no	no	no	no	no	no	no	yes	yes	no	yes	no	yes	yes
derivation	1786	70	M	799.8	0.97	140	14.6	26.493	2	116	67	181.5	90.75	149.1	74.55	17.9	3.7	2	1.74795	0.512329	no	no	yes	HF	no	yes	no	no	yes	yes	no	yes	no	no	yes
derivation	1788	69	F	248.6	8.07	133	12.5	17.3333	1.29	137	73	80.5	62.4031	51.5	39.9225	36	6.4	1	1.24932	1.24932	no	no	no	no	no	no	no	no	yes	no	no	no	yes	no	no
derivation	1789	64	M	24.3	0.87	138	13.6	20.7612	1.69	132	76	101.4	60	41.9	24.7929	58.7	17.8	1	2.81644	2.81644	no	no	no	no	no	no	no	no	no	no	no	yes	no	no	yes
derivation	1790	58	F	3	0.54	139	13.9	32.4219	1.86	132	82	106.4	57.2043	65.8	35.3763	38.2	13.5	1	2.86027	2.86027	no	no	no	no	no	no	no	no	no	yes	no	no	no	no	no
derivation	1793	65	M	230.4	1.01	139	15.2	24.6755	1.86	130	82	172.3	92.6344	101.1	54.3548	41.3	9.2	2	2.74795	2.74795	no	no	no	no	no	yes	no	no	yes	no	no	yes	no	no	no
derivation	1794	82	F	80.5	0.88	141	12	23.6128	1.53	126	59	80.7	52.7451	27.5	17.9739	65.9	18.4	1	2.87945	2.87945	no	no	no	no	no	no	no	no	yes	no	no	no	no	no
derivation	1796	78	F	774.8	0.94	144	10.2	15.5817	1.26	110	55	83	65.873	47.8	37.9365	42.5	9	1	2.63562	2.63562	no	no	no	no	no	no	no	yes	yes	no	no	no	no	no	no
derivation	1799	78	F	31.8	0.63	138	11.7	15.7858	1.14	138	67	48.6	42.6316	18.2	15.9649	62.6	18.6	1	2.69041	2.69041	no	no	no	no	no	no	no	no	no	no	no	no	no	no	no
derivation	1802	55	F	14.6	0.71	141	14.4	19.375	1.5	149	87	80.6	53.7333	36.1	24.0667	55.3	15.9	1	1.72329	1.72329	no	no	no	no	no	no	no	no	no	no	no	no	no	no
derivation	1804	46	F	4.9	0.6	140	14	19.1111	1.34	126	87	73.4	54.7761	28.8	21.4925	60.7	22.2	1	2.84658	2.84658	no	no	no	no	no	no	no	no	no	no	no	no	no	no	no
derivation	1806	59	F	5.9	0.62	140	11.9	27.268	1.6	138	85	62.5	39.0625	34.7	21.6875	44.5	12.7	1							no	no	no	no	no	no	no	no	no	no	no
derivation	1810	67	F	57.8	0.59	141	13.7	21.3802	1.51	163	100	71.5	47.351	26.6	17.6159	62.7	18	1	2.66849	2.66849	no	no	no	no	no	no	no	no	yes	no	no	no	no	yes	no
derivation	1812	63	M	10	0.75			25.462	1.75	136	64	114.7	65.5429	48	27.4286	58.2	19	1	2.79726	2.79726	no	no	no	no	no	no	no	no	yes	no	no	no	no	yes	quit
derivation	1813	72	M	118.8	0.73	134	12.1	17.8506	1.28	113	71	95.4	74.5312	52.4	40.9375	45.1	14.8	1	2.83562	2.83562	no	no	no	no	no	no	no	no	no	no	no	no	no	no	quit
derivation	1814	70	M	20.9				35.2617	2.03	127	51	115.2	56.7488	79.9	39.3596	30.6	10.2	1	0.967123	0.967123	no	no	no	no	no	no	no	no	yes	yes	yes	no	no	no	yes
derivation	1819	70	M	63.7	0.82	132	15	24.2578	1.65	146	79	103.8	62.9091	57.3	34.7273	44.8	11	1	2.83562	2.83562	no	no	no	no	no	no	no	yes	yes	no	no	no	no	yes	quit
derivation	1820	85	M	1500.6	1.09	137	11.1	13.7937	1.26	169	104	110.2	87.4603	87.6	69.5238	20.5	5.9	4	2.11233	0.128767	no	no	yes	HF	no	no	yes	no	yes	no	yes	no	no	yes	quit
derivation	1822	65	M	29.1	0.85	141	14.1	25.2826	1.74	167	96	100.3	57.6437	44.9	25.8046	55.3	20.5	1	2.62466	2.62466	no	no	no	no	no	no	no	no	yes	no	no	no	no	no	yes
derivation	1823	89	F	67	0.74	143	9.4	23.7245	1.32	143	59	74.9	56.7424	34.6	26.2121	53.9	18.4	1	1.75068	1.75068	no	no	no	no	no	no	no	no	yes	no	no	no	no	no	no
derivation	1824	72	M	18.6	0.8	138	15.3	26.0375	1.66	149	85	85.6	51.5663	47.3	28.494	44.8	15.3	1	2.85479	2.85479	no	no	no	no	no	no	no	no	no	no	yes	no	no	no	quit
derivation	1825	76	M	1334.1	5.55	140	10.6	16.609	1.54	175	94	91.9	59.6753	54.4	35.3247	40.8	15.6	2	0.115068	0.115068	no	no	no	no	no	no	no	no	yes	no	no	yes	yes	no	quit
derivation	1830	66	F	130.5	0.52	136	13.7	15.1489	1.24	186	107	114.8	92.5806	69.3	55.8871	39.6	13.8	2	2.83562	2.83562	no	no	no	no	yes	no	no	no	yes	no	no	no	no	yes	no
derivation	1831	87	M	168.7	1.01	133	13	19.433	1.53	121	64	111.9	73.1373	74.1	48.4314	33.8	5.3	2	0.213699	0.213699	no	yes	no	no	yes	no	no	no	yes	no	no	yes	no	yes	quit
derivation	1836	75	F	206.7	4.57	141	11.3	23.4952	1.51	147	69	94.6	62.649	49.5	32.7815	47.6	17.2	2	2.01918	1.40822	no	no	yes	HF	no	no	no	no	yes	no	yes	no	yes	no	yes
derivation	1839	82	F	12.4	0.86	141	12.8	20.7789	1.21	126	68	65	53.719	31.5	26.0331	51.4	18.1	1	1.03014	1.03014	yes	yes	yes	CD	no	no	no	no	yes	no	no	no	no	no	quit
derivation	1840	64	M	493.5	7.95	135	10.1	28.1936	1.79	139	64	103	57.5419	50.3	28.1006	51.2	14.8	3	0.0465753	0.0465753	no	yes	no	no	no	no	no	no	yes	no	yes	no	no	no	quit
derivation	1841	48	M	10.6	1.01	142	14.9	25.2941	1.84	129	94	87.8	47.7174	41.9	22.7717	52.3	19.4	1	1.67123	1.67123	no	no	no	no	no	no	no	no	yes	no	yes	no	no	yes	quit
derivation	1843	74	F	75.2	0.55	141	13.2	15.4164	1.32	113	70	51.6	39.0909	23.3	17.6515	54.9	19.2	1	2.00274	2.00274	no	no	no	no	no	no	no	no	no	no	no	no	no	no	no
derivation	1845	64	M	358.3				25.1559	1.81	111	71	178.5	98.6188	138.6	76.5746	22.3	6.3	1	2.53151	2.53151	no	no	no	no	yes	no	no	no	yes	no	no	yes	no	no	quit
derivation	1854	28	F	8.4	0.51	137	13.2	21.7738	1.67	109	57	106.5	63.7725	44.1	26.4072	58.6	25	1	1.72603	1.72603	no	no	no	no	no	no	no	no	no	no	no	no	no	no	no
derivation	1856	73	M	175.5	1.34	137	16.3	20.6612	1.79	146	87	70.4	39.3296	29.5	16.4804	58.1	20.9	1	1.70411	1.70411	no	no	no	no	no	no	no	no	yes	yes	no	yes	no	no	no
derivation	1857	69	F	16.3	0.6	141	13.6	28	1.58	166	80	68.4	43.2911	33.5	21.2025	51.1	16.1	1	1.70959	1.70959	no	no	no	no	no	no	no	no	yes	no	no	no	no	no	no
derivation	1858	62	M	39.2	0.77	140		20.8611	1.71	142	81	129.2	75.5556	60	35.0877	53.6	22.7	1	2.65479	2.65479	no	no	no	no	no	no	no	no	no	no	no	no	no	no	yes
derivation	1862	74	F	55.8	0.77	142	12.6	18.3715	1.26	134	65	58.8	46.6667	21.6	17.1429	63.2	17.6	1	2.66027	2.66027	no	no	no	no	no	no	no	no	yes	no	yes	no	no	yes	no
derivation	1864	78	F	19.4	1.18			22.2137	1.48	144	74	84	56.7568	51.6	34.8649	38.6	10.7	1	0.531507	0.531507	no	yes	no	no	no	no	no	no	no	no	no	no	no	yes	no
derivation	1866	80	M	486.3	3.17	132	9.1	19.9113	1.61	169	67	88.4	54.9068	36.5	22.6708	58.7	18.7	3	1.36164	0.353425	no	yes	yes	HF	no	no	no	no	yes	yes	yes	no	no	no	quit
derivation	1869	84	M	58.7	0.72	138	13.7	16.7969	1.41	174	77	55.1	39.078	30	21.2766	45.5	12.4	1	2.85753	2.85753	no	no	no	no	yes	no	no	no	no	no	no	no	no	no	no
derivation	1870	67	F	370.2	0.77	140	13.8	23.227	1.53	122	68	88.2	57.6471	40.7	26.6013	53.9	13.2	2	2.51233	2.51233	no	no	no	no	no	no	no	yes	no	no	yes	yes	no	no	no
derivation	1875	85	F	584.3	2.9	138	8.9	17.1045	1.3	132	45	51.5	39.6154	25.3	19.4615	50.8	8.2	1	0.246575	0.246575	no	yes	no	no	no	no	no	no	no	yes	no	yes	yes	yes	no
derivation	1876	63	M	426	1.85	139	14	22.571	1.77	114	87	86.4	48.8136	67	37.8531	22.5	6.4	2	1.01644	1.01644	no	no	no	no	no	no	yes	no	yes	no	no	yes	no	yes	yes
derivation	1878	79	M	192.1	1.69			26.4842	1.89	123	86	97.4	51.5344	65.3	34.5503	32.9	9.5	2	2.6274	2.6274	no	no	no	no	no	no	no	no	yes	no	yes	yes	no	no	quit
derivation	1881	77	F	600.2	0.66	139	13.5	18.5127	1.31	118	88	47.6	36.3359	30.4	23.2061	36.1	9.9	2	2.66301	2.66301	no	no	no	no	no	no	no	yes	no	no	no	yes	no	no
derivation	1882	74	F	177.7	1.85	136	10.4	28.4444	1.59	148	77	95.1	59.8113	54.5	34.2767	42.7	15.2	3	2.74521	2.74521	no	no	no	no	no	yes	no	no	yes	no	yes	no	no	no	no
derivation	1885	82	M	164.8	0.68	142	14.2	21.875	1.58	129	75	87	55.0633	53.2	33.6709	38.8	13.2	1	2.80274	2.80274	no	no	no	no	no	no	no	no	no	no	yes	no	no	yes	quit
derivation	1892	59	M	41.4	0.63	140	9.7	18.1449	1.54	126	69	136.3	88.5065	74.2	48.1818	45.6	15.9	1	2.8274	2.8274	no	no	no	no	no	no	no	no	no	no	no	no	no	no	quit
derivation	1894	75	M	47.9		138	12.3	22.5896	1.71	118	61	96.8	56.6082	64.1	37.4854	33.8	11.2	1	2.27671	2.27671	no	yes	no	no	no	no	no	no	yes	yes	yes	no	no	no	quit
derivation	1895	61	F	36.4	0.63	140	13	19.1433	1.33	148	79	55.2	41.5038	23.4	17.594	57.7	20.6	1	2.48219	2.48219	no	no	no	no	no	no	no	no	no	no	no	no	no	no	quit
derivation	1899	64	M	28.8	1.46	142	15	25.9701	1.74	170	113	74.3	42.7011	40	22.9885	46.2	14.1	1	2.8274	2.8274	no	no	no	no	no	no	no	no	yes	no	no	no	no	yes	quit
derivation	1901	73	M	452	5.74	135	10.9	24.2642	1.53	165	70	114	74.5098	59.6	38.9542	47.7	15.2	1	2.83836	2.83836	no	no	no	no	no	no	no	no	yes	yes	yes	yes	yes	yes	yes
derivation	1902	72	F	50.4	0.75	140	14.2	27.5312	1.67	138	75	123.5	73.9521	80.2	48.024	35.1	10.6	2	1.70137	1.70137	no	no	no	no	no	no	no	no	yes	no	no	no	no	no	no
derivation	1906	73	M	61.2				24.5632	1.54	129	71	88	57.1429	51.8	33.6364	41.2	12.5	1	2.62192	2.62192	no	no	no	no	no	no	no	no	yes	yes	yes	no	no	yes	yes
derivation	1909	80	F	47.9	0.87	141	11.7	26.1572	1.49	147	65	77.8	52.2148	48.8	32.7517	37.3	10.6	1	2.72055	2.72055	no	no	no	no	no	no	no	no	yes	yes	yes	no	no	yes	no
derivation	1910	78	F	43.3	1.05	140	13.2	24.2382	1.52	115	80	58.9	38.75	28.9	19.0132	51	12.8	1	2.76164	2.76164	no	no	no	no	no	no	no	no	yes	no	no	no	no	no	no
derivation	1914	64	M	13.1	0.73	142	16.4	25.5588	1.63	139	84	91.2	55.9509	40.7	24.9693	55.4	17	1	2.52603	2.52603	no	no	no	no	no	no	no	no	no	no	no	no	no	no	quit
derivation	1915	85	F	695.9	2.2	142	7.9	20	1.37	114	65	90.7	66.2044	34.9	25.4745	61.5	21.8	3	0.0958904	0.0958904	no	yes	no	no	no	no	no	no	yes	no	no	no	no	no	no
derivation	1918	63	M	120	0.9	141	14.7	21.3859	1.83	109	69	106.8	58.3607	40.6	22.1858	62	17.1	1	3.08767	3.08767	no	no	no	no	no	no	no	yes	no	no	no	no	no	no	quit
derivation	1920	74	F	78.2	0.78	142	11.9	27.5862	1.49	143	83	93.2	62.5503	49.4	33.1544	47	12.7	1	2.66575	2.66575	no	no	no	no	yes	no	no	no	yes	no	no	no	no	no	quit
derivation	1922	80	F	162.9				21.3538	1.5	140	58	75.2	50.1333	32.2	21.4667	57.2	11.2	2	2.30137	2.30137	no	no	no	no	no	no	no	yes	yes	no	no	no	no	yes	no
derivation	1923	83	M	151.8	0.92	140	12.8	15.7635	1.46	128	49	76.4	52.3288	28.6	19.589	62.5	22.6	1	2.03014	2.03014	no	no	no	no	no	no	no	no	no	no	no	no	no	no	quit
derivation	1924	84	M	884	1.44	141	15.3	21.6311	1.54	155	76	106.7	69.2857	85.3	55.3896	20	2	4	0.0191781	0.0191781	yes	yes	yes	CD	no	no	no	no	yes	no	yes	no	no	yes	yes
derivation	1925	61	M	65				25.9909	1.88	181	90	139.7	74.3085	58.1	30.9043	58.4	22.3	1	2.58082	2.58082	no	no	no	no	no	no	no	no	yes	no	no	no	no	no	quit
derivation	1927	68	M	18.5	0.91	141	14.9	25.3444	1.76	147	85	96.6	54.8864	49.3	28.0114	49	17.5	1	2.83014	2.83014	no	no	no	no	no	no	no	no	no	yes	no	no	no	no	quit
derivation	1931	70	F	515.7	1.11			22.719	1.55	104	69	80.4	51.871	44	28.3871	45.3	7.7	2	2.74795	0.183562	no	no	yes	HF	no	yes	no	no	yes	no	no	yes	no	no	no
derivation	1934	77	F	230	2.19	139	8.7	21.6657	1.4	143	72	120.5	86.0714	82.7	59.0714	31.4	4.9	2	1.28493	1.28493	yes	yes	yes	CD	yes	no	no	no	yes	yes	yes	yes	no	yes	no
derivation	1940	87	M	618	2.32	136	11.6	21.875	1.58	184	106	77.5	49.0506	57.5	36.3924	25.9	9.2	1	2.62466	2.14795	no	no	yes	HF	no	no	no	yes	no	no	no	no	no	no	quit
derivation	1942	52	M	9.1	0.81	138	14.7	20.6758	1.92	130	69	87.7	45.6771	29	15.1042	66.9	23	1	2.56986	2.56986	no	no	no	no	no	no	no	no	no	no	no	no	no	no	no
derivation	1943	71	M	1299.8	1.68	141	13.9	31.2488	1.85	117	95	148.6	80.3243	118.9	64.2703	20	4.6	3	2.51233	2.51233	no	no	no	no	no	yes	no	no	yes	yes	no	yes	no	no	no
derivation	1944	32	M	2.3	0.89	143	15.7	21.4981	1.75	127	83	99.6	56.9143	43.9	25.0857	55.9	22.4	1	0.306849	0.306849	no	no	no	no	no	no	no	no	no	no	no	no	no	no	no
derivation	1947	62	F	9.5	1.01	140	12.4	21.7859	1.53	111	71	68.8	44.9673	31.4	20.5229	54.4	17.4	1	2.61096	2.61096	no	no	no	no	no	no	no	no	no	yes	no	no	no	no	quit
derivation	1951	55	M	4.8	0.86			26.3465	1.76	149	101	88.5	50.2841	44.9	25.5114	49.2	17.9	1	2.56164	2.56164	no	no	no	no	no	no	no	no	yes	no	yes	no	no	yes	quit
derivation	1952	74	M	71.3	0.74	139	12.9	19.1953	1.53	120	70	68.8	44.9673	28.8	18.8235	58.2	22	1	2.81096	2.81096	no	no	no	no	no	no	no	no	no	no	no	no	no	no	quit
derivation	1960	71	M	194.8	0.96	142	12.7	18.9899	1.56	124	60	138	88.4615	58.4	37.4359	57.7	17.3	1	2.41644	2.41644	no	no	no	no	no	no	no	no	no	no	no	no	no	no	no
derivation	1964	83	F	47.6	0.68	136	11.9	24.8751	1.42	132	76	79.5	55.9859	48.9	34.4366	38.4	11	1	1.66575	1.66575	no	no	no	no	no	no	no	no	yes	no	no	yes	no	no	no
derivation	1965	83	F	127.7	0.88	139	10.9	21.271	1.42	118	71	83.4	58.7324	46.1	32.4648	44.7	12.5	2	2.38082	1.45479	no	no	yes	HF	yes	no	no	no	yes	yes	no	yes	no	no	no
derivation	1966	65	M	17.4	0.99	137	15.3	25.7568	1.86	170	110	145.5	78.2258	92.7	49.8387	36.3	10.4	2	2.00274	2.00274	no	no	no	no	no	no	no	no	yes	no	no	no	no	no	no
derivation	1968	88	F	432.6	1.11	132	14	20.8292	1.28	157	105	43.4	33.9062	27.7	21.6406	36.1	12.2	4	2.32603	2.32603	no	no	no	no	no	no	no	no	yes	no	no	yes	no	no	no
derivation	1976	92	F	68.8	0.55		10.3	20.2616	1.31	157	68	57.8	44.1221	34.6	26.4122	40.1	11.5	1	2.34247	2.34247	no	no	no	no	yes	no	no	no	yes	no	no	no	no	no	no
derivation	1980	79	F	220.9	0.74		13.8	30.3057	1.65	154	83	125.7	76.1818	77.9	47.2121	38	10.4	2	2.7589	2.7589	no	no	no	no	yes	no	no	no	yes	no	no	yes	no	yes	yes
derivation	1984	57	M	132.3	17.4	134	11	22.913	1.78	168	95	163.9	92.0787	86.8	48.764	47	16.9	1	2.8	2.8	no	no	no	no	no	no	no	no	yes	no	no	no	yes	no	no
derivation	1985	69	M	214.5	10.98	133	9.3	26.1583	1.75	135	68	157.5	90	90.2	51.5429	42.8	13.6	2	2.61918	2.56438	no	no	yes	HF	no	no	yes	no	yes	yes	yes	no	yes	yes	yes
derivation	1986	73	M	22.9			14.7	29.5848	1.97	125	72	137.5	69.797	69.5	35.2792	49.5	16	2	2.80822	2.80822	no	no	no	no	no	no	no	no	yes	no	yes	no	no	no	quit
derivation	1990	51	M	3.9	0.64	143	16.9	21.9917	1.55	126	78	91	58.7097	40.1	25.871	56	17.6	1	2.76438	2.76438	no	no	no	no	no	no	no	no	no	no	yes	yes	no	no	yes
derivation	1994	60	F	14.9	0.36	142	13.5	20.9321	1.44	140	71	71.9	49.9306	33	22.9167	54	17.8	1	2.47397	2.47397	no	no	no	no	no	no	no	no	no	no	no	no	no	no
derivation	1996	33	F	49.8	1.97	135	10.3	19.4339	1.38	132	88	70.2	50.8696	29.8	21.5942	57.5	20.4	1	2.78082	2.78082	no	no	no	no	no	no	no	no	no	no	no	no	no	no	no
derivation	1997	57	M	4.9	1.65	126		22.0243	1.85	152	102	137.7	74.4324	71.3	38.5405	48.2	16.8	1	0.172603	0.172603	no	yes	no	no	no	no	no	no	yes	no	no	no	no	no	quit
derivation	1999	86	M	200.4	0.76	141	15.2	23.8741	1.57	165	62	81.9	52.1656	43.4	27.6433	47	12.7	2	2.74521	2.74521	no	no	no	no	no	no	no	no	no	no	no	no	no	no	quit
derivation	2000	55	M	2	0.79	141	15.2	23.255	1.8	143	89	88.5	49.1667	35.6	19.7778	59.8	18.4	1	2.75616	2.75616	no	no	no	no	no	no	no	no	no	no	yes	no	no	no	quit
derivation	2001	78	M	64.8	0.79	140	14.4	20.3774	1.67	180	90	84.6	50.6587	41.2	24.6707	51.3	12.8	1	1.72055	1.72055	no	yes	no	no	no	no	no	no	no	no	no	no	no	no	quit
derivation	2002	75	F	12.5	0.88	138	13	26.1593	1.46	135	80	64	43.8356	35	23.9726	45.4	12.8	1	0.550685	0.550685	no	no	no	no	no	no	no	no	yes	yes	yes	no	no	yes	no
derivation	2003	65	F	15.6	0.5	139	11.2	20.6409	1.34	147	94	71.5	53.3582	37.2	27.7612	48.1	18	1	2.26301	2.26301	no	no	no	no	no	no	no	no	no	no	yes	no	no	no	no
derivation	2004	56	F	161.4	0.64	141	13.6	21.0517	1.41	110	60	169.1	119.929	129.9	92.1277	23.2	7.7	2	2.75616	2.75616	no	no	no	no	no	no	yes	no	no	no	no	no	no	no	no
derivation	2007	71	M	37.5	0.98	136	9.5	20.5714	1.77	128	68	101.2	57.1751	64.7	36.5537	36	9.7	1	0.550685	0.550685	no	yes	no	no	no	no	no	no	no	yes	no	no	no	no	quit
derivation	2010	82	M	228.6	5.49	138	8.4	25.3534	1.61	162	82	95.4	59.2547	52.4	32.5466	45.2	10.4	3	1.94521	1.94521	no	no	no	no	no	no	no	no	yes	no	no	yes	yes	no	no
derivation	2012	74	M	29.5	1.15	141	12.9	24.5089	1.8	120	76	97.2	54	44.8	24.8889	53.9	8.9	1	2.43562	2.43562	no	no	no	no	no	no	no	no	no	no	yes	yes	no	no	quit
derivation	2013	84	F	93.8	7.31	138	10.7	29.3367	1.45	166	67	116.6	80.4138	63.8	44	45.3	17.3	1	2.72329	2.72329	no	no	no	no	no	no	no	no	yes	yes	no	no	no	no	no
derivation	2015	69	M	8.7	0.61	140	14.6	21.7181	1.78	155	102	93.4	52.4719	46.3	26.0112	50.4	18.2	1	2.59178	2.59178	no	no	no	no	no	no	no	no	no	no	no	no	no	no	quit
derivation	2016	39	F	6	0.59	137	11.5	18.369	1.36	120	83	73.3	53.8971	28.8	21.1765	60.7	23.6	1	2.6274	2.6274	no	no	no	no	no	no	no	no	no	no	no	no	no	no	no
derivation	2018	56	M	158.5	6.8	139	9.1	23.1837	1.86	199	78	184.4	99.1398	102.3	55	44.5	13.7	2	2.4274	2.4274	no	no	no	no	no	no	yes	no	yes	yes	no	no	yes	no	yes
derivation	2019	72	F	8.1	0.59	140	12.9	22.4478	1.47	152	89	78.2	53.1973	41	27.8912	47.6	17.5	1	2.39726	2.39726	no	no	no	no	no	no	no	no	no	no	no	no	no	no	no
derivation	2021	57	M	1035.6	1.06	133	9.9	17.7876	1.5	98	66	100.5	67	87.2	58.1333	13.2	3.2	3	0.241096	0.241096	yes	yes	yes	CD	no	yes	no	no	yes	no	no	yes	no	no	quit
derivation	2022	61	M	237.2				28.2486	2.06	156	64	244.9	118.883	165.6	80.3883	32.4	10.3	2	0.69589	0.69589	no	yes	no	no	no	yes	no	no	yes	yes	no	no	no	no	yes
derivation	2024	83	F	170.3	1.73	137	12.2	28.9741	1.54	121	65	152.7	99.1558	134.8	87.5325	11.7	4.9	4	2.61644	2.61644	no	no	no	no	no	no	yes	no	yes	yes	yes	no	no	no	no
derivation	2025	71	F	40.4	1.54	140	14.5	33.7477	1.77	155	81	65.5	37.0056	34.7	19.6045	47.1	13.7	1	2.7726	2.7726	no	no	no	no	no	no	no	no	yes	yes	yes	no	no	no	no
derivation	2027	79	F	64.6	0.67	141	9.9	26.4447	1.46	135	58	88.6	60.6849	48.4	33.1507	45.4	10.1	1	2.7863	2.7863	no	no	no	no	no	no	no	no	yes	yes	yes	no	no	yes	quit
derivation	2029	78	F	83.1	0.83	143	12.1	30.8581	1.59	152	94	72	45.283	41.7	26.2264	42.1	17.1	1	2.52877	2.52877	no	no	no	no	no	no	no	no	yes	yes	yes	yes	no	yes	no
derivation	2030	71	M	115.3	0.86	137	10.3	22.5161	1.55	136	81	85.1	54.9032	51.2	33.0323	39.8	15.2	1	0.523288	0.523288	no	yes	no	no	no	no	no	no	no	yes	no	no	no	no	quit
derivation	2031	71	M	51.6	0.74	139	11.3	21.2032	1.49	89	55	89.3	59.9329	51.7	34.698	42.1	13.1	1	1.63014	1.63014	no	no	no	no	no	no	no	no	no	no	no	no	no	yes	yes
derivation	2036	56	F	13.6	0.58	139		22.9019	1.42	130	71	64.3	45.2817	30.2	21.2676	53.1	20.3	1	2.7726	2.7726	no	no	no	no	no	no	no	no	no	no	no	no	no	no	no
derivation	2037	65	M	91.8	0.52	135	10.1	20.5457	1.47	126	80	99.9	67.9592	44.8	30.4762	55.1	18.3	1							no	no	no	no	no	yes	no	no	no	no	quit
derivation	2038	92	F	155.2	1.11	128	10.3	19.7739	1.35	123	57	54.7	40.5185	26.1	19.3333	52.4	12.7	2	2.16164	2.16164	no	no	no	no	no	no	no	no	yes	no	yes	no	no	no	no
derivation	2039	26	M	2.2	0.82	141	16.5	24.9135	1.83	138	87	108	59.0164	45.3	24.7541	58.1	22.2	1	2.78356	2.78356	no	no	no	no	no	no	no	no	no	no	no	no	no	no	no
derivation	2046	67	M	87.5	0.63			15.8079	1.41	127	75	66	46.8085	36.4	25.8156	44.9	15.9	1	2.78082	2.78082	no	no	no	no	no	no	no	no	no	no	no	no	no	no	no
derivation	2047	85	F	17.8				22.2973	1.35	131	73	75.7	56.0741	38.1	28.2222	49.7	16.3	1	2.66849	2.66849	no	no	no	no	yes	no	no	no	yes	yes	no	no	no	no	no
derivation	2050	67	F	36.9	0.84	139	11.8	19.1467	1.42	143	87	79.7	56.1268	35.1	24.7183	56	20.5	1	1.74247	1.74247	no	no	no	no	no	no	no	no	yes	no	no	no	no	no	no
derivation	2052	86	F	1605.7	3.47	139	8	26.255	1.35	181	71	105.4	78.0741	66.9	49.5556	36.5	10.4	3	1.67671	1.67671	no	no	no	no	yes	no	no	no	yes	yes	yes	no	no	no	quit
derivation	2053	66	M	80.8	0.61	138	11.9	20.0773	1.58	102	70	106.4	67.3418	46.1	29.1772	56.6	13.3	1	1.6411	1.6411	no	no	no	no	no	no	no	no	no	yes	no	no	no	yes	yes
derivation	2055	69	F	59	0.41	135	7.9	13.8863	1.12	114	76	53.4	47.6786	25.8	23.0357	51.8	12.3	1							no	no	no	no	no	no	yes	no	no	no	no
derivation	2056	60	F	73.7	0.78	137	10	18.5778	1.33	138	77	89.3	67.1429	33.1	24.8872	63	22.6	1	2.65479	2.65479	no	no	no	no	no	no	no	no	no	no	no	no	no	no	no
derivation	2060	82	M	177.1	0.71	133	13.1	30.8112	1.99	170	120	76.4	38.392	61.2	30.7538	19.9	3.6	4	1.91781	1.91781	no	no	no	no	no	no	no	no	yes	no	no	yes	no	no	no
derivation	2061	75	F	51.1	0.63	139	14.5	18.8588	1.35	184	95	61.2	45.3333	33	24.4444	46.1	12.5	1	2.51507	2.51507	no	no	no	no	no	no	no	no	no	no	no	no	no	no	no
derivation	2062	74	M	13.7	1.07	140	14.8	24.5089	1.8	124	92	87	48.3333	43.7	24.2778	49.8	9.8	2	2.73151	0.10411	no	no	yes	HF	no	no	no	no	no	no	yes	no	no	yes	yes
derivation	2063	84	F	41.3	0.77	140	11.8	19.0154	1.33	150	80	73.7	55.4135	36.5	27.4436	50.4	17.8	2	1.97534	1.97534	no	no	no	no	yes	no	no	no	no	no	no	no	no	no	no
derivation	2067	64	M	316.2	1.03	141	15.1	27.2509	1.85	122	89	130.3	70.4324	86	46.4865	34	9.2	2	2.23014	2.23014	no	no	no	no	yes	no	no	no	yes	no	no	yes	no	no	quit
derivation	2068	52	F	13.1	0.49	140	12.5	17.2584	1.37	110	75	65.8	48.0292	36.8	26.8613	44	13.8	1	2.64658	2.64658	no	no	no	no	no	no	no	no	no	no	no	no	no	no	quit
derivation	2069	63	M	50.4	13.56	135	11.2	25.0498	1.72	123	81	121.2	70.4651	54	31.3953	55.5	13.9	3	1.70411	1.70411	yes	yes	yes	CD	no	no	yes	no	yes	yes	no	no	no	no	quit
derivation	2072	66	F	28.4	0.71	142	13.6	23.5043	1.56	113	86	103.9	66.6026	45.7	29.2949	56	16.8	1	2.70411	2.70411	no	no	no	no	no	no	no	no	no	no	yes	no	no	no	no
derivation	2073	65	M	15.5	0.67	140	15.9	24.6965	1.93	118	70	89.4	46.3212	40.6	21.0363	54.5	11.5	1	0.49863	0.49863	no	no	no	no	no	no	no	no	yes	yes	no	no	no	no	quit
derivation	2074	78	F	672.5	1.72	138	10.3	20.4444	1.38	113	75	58.2	42.1739	35.3	25.5797	39.3	9.5	3	2.70411	0.271233	no	no	yes	HF	yes	no	no	no	no	no	no	yes	no	no	no
derivation	2082	77	M	187.8	1.36	136	13.1	22.0604	1.5	123	71	68.9	45.9333	61.7	41.1333	10.5	3.1	1	1.6137	1.6137	no	no	no	no	no	no	no	no	no	yes	no	no	no	yes	quit
derivation	2084	77	F	232.3	1.41	142	7.9	23.8222	1.48	112	66	85.8	57.973	34.1	23.0405	60.3	15.9	3	2.70137	0.646575	no	yes	yes	HF	no	no	no	no	no	no	no	no	no	no	no
derivation	2086	67	F	36.9	0.8	140	13	25.2363	1.64	164	97	79.7	48.5976	37.2	22.6829	53.3	18.8	1	2.60274	2.60274	no	no	no	no	no	no	no	no	yes	yes	no	no	no	no	no
derivation	2087	32	M	780.6	2.01	141	16.1	22.8835	1.76	112	74	136.4	77.5	107.9	61.3068	20.9	4.4	3	2.73699	2.73699	no	no	no	no	no	yes	no	no	no	no	yes	no	no	no	no
derivation	2090	64	F	69.3	0.74	139	13.9	28.125	1.75	97	65	88.8	50.7429	53.4	30.5143	39.8	9	2	2.64658	2.64658	no	no	no	no	no	no	no	no	no	no	no	yes	no	no	no
derivation	2091	78	M	365	6	136	9	18.3969	1.51	200	84	84.4	55.894	37.2	24.6358	55.9	15.1	2	2.69863	2.69863	no	no	no	no	no	no	no	no	yes	no	no	no	no	no	quit
derivation	2092	74	M	163.2	8.19	137	11.2	20.0796	1.62	137	80	116.6	71.9753	49.6	30.6173	57.5	21.1	2	2.72603	2.72603	no	no	no	no	no	no	no	no	yes	no	no	yes	yes	yes	quit
derivation	2093	66	M	272.9	10.05	130	8.6	23.3234	1.81	112	67	116.5	64.3646	63.3	34.9724	45.7	13.4	1	2.13699	2.13699	yes	yes	yes	CD	no	no	no	no	yes	no	yes	yes	no	no	quit
derivation	2098	84	F	229.6	0.97	141	11.7	21.4038	1.36	137	86	67	49.2647	24.5	18.0147	63.5	18.1	2	2.68493	2.68493	no	no	no	no	no	no	no	yes	yes	no	no	no	no	no	no
derivation	2100	55	M	151.9	10.74	138	10.2	24.6035	1.64	151	82	189.5	115.549	95.1	57.9878	49.8	19.2	2	2.20548	2.20548	no	no	no	no	no	no	no	no	yes	no	no	no	no	no	yes
derivation	2104	82	M	38.2	0.83		13.6	24.9163	1.71	141	69	113.6	66.4327	51.5	30.117	54.7	17.1	1	2.73151	2.73151	no	no	no	no	yes	no	no	no	yes	yes	yes	no	no	yes	no
derivation	2111	81	M	579.4	0.7	143	13.7	20.9572	1.58	127	73	77	48.7342	60	37.9747	22	6.1	2	0.00273973	0.00273973	no	yes	no	no	no	yes	no	no	yes	no	no	yes	no	no	quit
derivation	2112	56	M	17.2	0.86	140	12.9	22.5827	1.64	91	56	84.9	51.7683	29.2	17.8049	65.6	22.7	1	2.56986	2.56986	no	no	no	no	no	no	no	no	no	no	no	no	no	no	no
derivation	2113	79	M	24.6	0.89	142	13.9	21.303	1.6	151	82	105.4	65.875	49	30.625	53.5	19.2	1	2.65205	2.65205	no	no	no	no	no	no	no	no	yes	no	no	no	no	no	quit
derivation	2114	61	M	17	0.83	140	13.7	27.3437	1.73	148	91	93.6	54.104	68.2	39.422	27.2	8.1	1	2.70411	2.70411	no	no	no	no	no	no	no	no	no	no	no	no	no	no	quit
derivation	2115	76	M	309.2				19.0222	1.34	189	85	102.2	76.2687	64.9	48.4328	36.5	6.5	2							yes	no	no	no	yes	yes	no	no	no	no	quit
derivation	2117	68	M	42.3	0.89			27.9904	1.89	146	63	137	72.4868	82.4	43.5979	39.8	11.8	1	2.27945	2.27945	no	no	no	no	yes	no	no	no	yes	yes	yes	no	no	yes	quit
derivation	2118	80	M	31.3	8.88	142	10.2	23.6128	1.53	170	83	106.6	69.6732	53.4	34.902	49.9	13.8	1							no	no	no	no	yes	no	yes	no	no	no	quit
derivation	2119	49	F	119.7	0.6			28.8754	1.76	175	111	115.4	65.5682	64.9	36.875	43.8	13.2	1	2.74795	2.74795	no	no	no	no	no	no	no	no	yes	no	no	no	no	no	yes
derivation	2121	55	M	21.2				19.0538	1.67	121	73	90.3	54.0719	43	25.7485	52.4	19	1	1.16164	1.16164	no	no	no	no	no	no	no	no	yes	no	yes	no	no	yes	yes
derivation	2122	76	F	138.2	0.85	141	7.8	20.7789	1.21	133	70	88.9	73.4711	50.8	41.9835	42.8	13.6	1	2.74795	2.74795	no	no	no	no	no	no	no	no	yes	no	no	no	no	no	no
derivation	2124	62	F	28.6	0.58	141	10.2	19.1832	1.59	135	69	74.8	47.044	36.4	22.8931	51.3	17.3	1	2.52877	2.52877	no	no	no	no	no	no	no	no	no	no	no	no	no	no	no
derivation	2125	80	M	563.7	1.45	141	10.2	22.0317	1.55	128	101	123.1	79.4194	89.6	57.8065	27.3	6.8	4	1.84658	0.369863	no	no	yes	HF	yes	no	no	no	yes	no	no	yes	no	no	quit
derivation	2131	81	M	155.3	1.32	144	8	17.0798	1.38	119	58	97.1	70.3623	42.5	30.7971	56.2	17.8	1	2.72055	2.72055	no	no	no	no	no	no	no	no	yes	no	no	no	no	yes	quit
derivation	2133	69	M	36.2	0.62	138	9.5	20.1951	1.55	119	67	123.1	79.4194	69.2	44.6452	43.8	14.3	1	2.66575	2.66575	no	no	no	no	no	no	no	no	yes	no	no	no	no	no	quit
derivation	2137	66	M	12.4	0.87	139	14	23.9512	1.73			147.1	85.0289	86.1	49.7688	41.5	13.2	1	2.32055	2.32055	no	no	no	no	no	yes	no	no	yes	no	no	no	no	no	yes
derivation	2139	77	F	47.9	10.09	139	11.4	27.7575	1.54	177	75	81.9	53.1818	45.7	29.6753	44.2	13.8	2	1.41644	1.41644	no	no	no	no	no	no	no	no	yes	no	yes	no	no	no	no
derivation	2141	79	M	18.8	1.14	141	14.5	22.4986	1.72	146	72	110.3	64.1279	49.3	28.6628	55.3	17.4	1	2.69041	2.69041	no	no	no	no	yes	no	no	no	yes	yes	yes	no	no	yes	no
derivation	2146	55	F	135.2	0.51	145	14.1	25.8065	1.61	108	71	115.5	71.7391	61.7	38.323	46.6	16.2	2	2.61096	2.61096	no	no	no	no	no	yes	no	no	no	no	yes	no	no	no
derivation	2147	36	M	20.6	0.74	140	16.3	22.9481	1.72	125	79	90.4	52.5581	39	22.6744	56.9	21	1	0.180822	0.180822	no	no	no	no	no	no	no	no	no	no	no	no	no	no	yes
derivation	2148	48	M	242.1	1.64	135	11.1	16.8853	1.65	86	61	129.4	78.4242	86.9	52.6667	32.9	11.6	2	2.67123	0.545205	no	no	yes	HF	no	yes	no	no	no	no	no	no	no	no	quit
derivation	2149	89	F	1194.7	0.93	134	9.7	27.5446	1.33	134	73	117.6	88.4211	67.9	51.0526	42.3	8	2	0.487671	0.487671	no	no	no	no	yes	no	no	no	yes	yes	yes	no	no	no	no
derivation	2153	45	M	26.4				31.0477	2.09	128	77	138.6	66.3158	74.7	35.7416	46.1	14	1							no	no	no	no	yes	yes	no	no	no	no	yes
derivation	2154	67	F	85.4	0.67	141	13	20.0288	1.49	174	80	59.9	40.2013	25.3	16.9799	57.7	16.5	1	1.32329	1.32329	no	no	no	no	no	no	no	no	yes	no	yes	no	no	no
derivation	2155	55	M	25.9	0.7	142	14.2	19.3792	1.69	164	89	112.9	66.8047	65.8	38.9349	41.7	12.1	1	0.131507	0.131507	no	no	no	no	no	no	no	no	no	no	no	no	no	no	yes
derivation	2156	72	F	12.4	0.6	143	12.6	29.0816	1.44	177	91	61.3	42.5694	32.2	22.3611	47.5	17.6	1	2.62192	2.62192	no	no	no	no	no	no	no	no	yes	no	yes	no	no	yes	no
derivation	2158	95	F	565.8	1.01	143	8.5	18.9349	1.07	105	47	56.7	52.9907	27.7	25.8879	51.2	15.9	3	2.45205	1.67123	no	no	yes	MI	no	no	no	no	yes	no	no	no	no	yes	no
derivation	2161	55	M	24.2	0.78	142	14.4	24.281	1.83	125	70	120.9	66.0656	42.7	23.3333	64.7	23.1	1	2.51507	2.51507	no	no	no	no	no	no	no	no	no	no	yes	no	no	no	yes
derivation	2162	72	M	3	1.01	142	15.9	27.8382	1.81	133	69	81.5	45.0276	46.3	25.5801	43.2	13.7	1	2.65753	2.65753	no	no	no	no	no	no	no	no	no	no	no	no	no	no	no
derivation	2163	60	M	127.8	0.84	141	14.1	24.2215	1.81	126	74	136.2	75.2486	71.9	39.7238	47.2	13.4	2	2.61096	0.378082	no	no	yes	HF	no	yes	no	no	no	no	no	no	no	no	quit
derivation	2170	48	F	46.3	0.63	139	14.4	25.0657	1.6	104	71	73.9	46.1875	44.6	27.875	39.6	14.3	1	0.969863	0.969863	no	no	no	no	no	no	no	no	no	no	no	yes	no	no	no
derivation	2171	69	M	14.4	6.65	139	10.3	28.6215	1.65	155	81	120.5	73.0303	61.3	37.1515	49.1	19	2	1.4137	1.4137	no	no	no	no	no	no	no	no	yes	no	no	no	no	no	yes
derivation	2174	62	M	66.1	0.69	138	14.6	22.5069	1.47	133	83	128.8	87.619	86.9	59.1156	32.5	11.1	2	2.52329	2.52329	no	no	no	no	no	yes	no	no	no	no	yes	no	no	no	yes
derivation	2181	71	M	803	9.43	143	11.2	19.1566	1.43	147	75	148.5	103.846	74.4	52.028	49.9	17.2	1	2.67671	2.67671	no	no	no	no	yes	no	no	no	no	no	no	yes	yes	no	quit
derivation	2189	18	F	11	0.65	139	13.3	20.5693	1.61	115	64	104	64.5963	41.6	25.8385	60	21.7	1	1.19452	1.19452	no	no	no	no	no	no	no	no	no	no	no	no	no	no	no
derivation	2190	82	M	823.4	4.37	140	9.2	18.1252	1.61	113	48	214.9	133.478	167.1	103.789	22.2	7.7	2	2.34795	2.34795	no	yes	no	no	yes	no	no	no	no	no	no	no	no	no	quit
derivation	2191	73	F	31.1				22.2222	1.43	148	82	77.1	53.9161	39.6	27.6923	48.6	14.1	1	0.463014	0.463014	no	no	no	no	no	no	no	no	no	yes	no	yes	no	no
derivation	2192	23	F	13.5	0.39	135	13.2	19.3821	1.48	146	84	86.8	58.6486	34.1	23.0405	60.7	20.5	1	0.90137	0.90137	no	no	no	no	no	no	no	no	no	no	no	no	no	no
derivation	2193	74	M	17.9	0.87	141	12	20.9566	1.49	134	75	83.2	55.8389	39.2	26.3087	52.8	14.6	1	2.56986	2.56986	no	no	no	no	no	no	no	no	no	no	no	no	no	yes	quit
derivation	2194	46	M	699.5	1.57	138	15.6	23.1834	1.78	98	57	126.7	71.1798	95.2	53.4831	24.9	6	3	0.953425	0.953425	yes	yes	yes	CD	no	no	no	yes	no	yes	no	yes	no	no	no
derivation	2195	67	F	135.5	7.4	141	12.6	18.2157	1.41	150	77	80.7	57.234	48.3	34.2553	40.2	10.7	1	2.67123	2.67123	no	no	no	no	no	no	no	no	yes	no	no	no	yes	yes	no
derivation	2197	70	M	138	9.35	139	9.6	19.7711	1.44	157	72	119.6	83.0556	90.7	62.9861	24.1	7.1	1	1.91781	1.91781	no	no	no	no	no	no	no	no	yes	no	yes	no	yes	yes	yes
derivation	2198	52	F	33.3	0.53	139	10.8	17.4747	1.49	104	65	74.1	49.7315	32.3	21.6779	56.4	21.6	1	2.01644	2.01644	no	no	no	no	no	no	no	no	no	no	no	no	no	no	no
derivation	2199	68	F	18.1	0.52	140	13.2	24.3865	1.68	139	84	90.7	53.9881	43.2	25.7143	52.4	21.1	1	2.70959	2.70959	no	no	no	no	no	no	no	no	yes	no	no	yes	no	no	no
derivation	2201	84	F	132.3	5.31	136	11.4	18.0737	1.24	133	70	57	45.9677	28.3	22.8226	50.3	13.7	1	0.0986301	0.0986301	no	yes	no	no	no	no	no	no	yes	no	no	no	no	no	no
derivation	2202	64	M	60.5	1.94	140	7.9	16.436	1.53	134	83	93.6	61.1765	38.8	25.3595	58.5	17.7	1	1.82192	1.82192	no	yes	no	no	no	no	no	no	yes	yes	no	no	no	no	quit
derivation	2203	86	F	40.2	0.63	139	13.4	22.6347	1.31	118	74	55.4	42.2901	32.7	24.9618	40.9	10.9	1	2.4137	2.4137	no	no	no	no	no	no	no	no	no	no	no	no	no	no	yes
derivation	2204	81	M	60.6	0.78	140	14.3	26.079	1.78	140	108	70	39.3258	35.1	19.7191	49.9	18.3	1	2.62192	2.62192	no	no	no	no	no	no	no	no	yes	yes	yes	no	no	no	quit
derivation	2210	63	M	30.9	0.77	139	16.8	24.7252	1.88	206	95	120.7	64.2021	62.2	33.0851	48.5	12.4	1	2.63562	2.63562	no	no	no	no	no	no	yes	no	yes	yes	no	no	no	no	yes
derivation	2211	76	F	207.3	0.76	143	13	22.6531	1.3	154	64	152.2	117.077	100.3	77.1538	34.1	11	2	3.17534	2.70137	no	no	yes	HF	no	no	yes	no	yes	yes	yes	no	no	yes	yes
derivation	2213	78	M	17.5	1.06	140	15.3	21.5005	1.69	151	98	89.7	53.0769	40.2	23.787	55.2	14.2	1							no	no	no	no	yes	yes	no	no	no	no	no
derivation	2214	92	F	37.4	0.61	142	12	24.1965	1.45	126	68	84.9	58.5517	35	24.1379	58.8	21.3	1	2.59726	2.59726	no	no	no	no	no	no	no	no	yes	no	yes	no	no	yes	no
derivation	2215	85	M	121				22.0386	1.66	171	109	126.2	76.0241	90.2	54.3373	28.5	8.8	1	1.02192	1.02192	no	no	no	no	yes	no	no	no	yes	no	no	yes	no	no	quit
derivation	2217	49	F	30.6	0.6	141	12.5	22.9398	1.48	147	102	76.5	51.6892	32.4	21.8919	57.7	19.9	1	2.63014	2.63014	no	no	no	no	no	no	no	no	no	no	no	no	no	no	no
derivation	2218	63	F	44.8	0.54	143	11	17.7778	1.3	110	72	59.5	45.7692	24.3	18.6923	59.2	18.6	1	2.46301	2.46301	no	no	no	no	no	no	no	no	no	no	no	no	no	no	yes
derivation	2220	55	M	655.7	5.38	134	8.4	17.7509	1.59	164	97	153.8	96.7296	106.8	67.1698	30.6	9.8	2	0.720548	0.134247	no	no	yes	HF	no	no	yes	no	yes	yes	yes	no	no	no	yes
derivation	2221	60	F	88.1	0.82	141	12.9	23.634	1.6	132	79	84.5	52.8125	37.9	23.6875	55.2	19.7	1	2.21644	2.21644	no	no	no	no	no	no	no	no	no	no	yes	no	no	yes	no
derivation	2222	84	F	132.5	0.78	140	12.7	22.0001	1.47	135	72	121	82.3129	66.7	45.3741	44.9	12	2	2.69589	2.69589	no	no	no	no	no	yes	no	no	no	no	no	no	no	no	no
derivation	2233	70	F	57.5	0.71	141	12.1	25.0772	1.41	125	56	80.4	57.0213	52.1	36.9504	35.3	11.2	1	1.46849	1.46849	no	yes	no	no	no	no	no	no	yes	yes	yes	no	no	no	no
derivation	2234	52	F	10.3	0.57	138	11.3	18.2726	1.39	131	83	60.7	43.6691	31.4	22.5899	48.2	13.3	1	2.8	2.8	no	no	no	no	no	no	no	no	no	no	no	no	no	no	no
derivation	2236	72	M	27.4	0.79	140	15.9	24.5243	1.64	162	92	83.4	50.8537	38.1	23.2317	54.3	16.9	1	1.24658	1.24658	no	no	no	no	no	no	no	no	no	no	no	no	no	no	no
derivation	2239	64	M	359.2	0.94	141	13.3	21.3578	1.7	145	90	133.3	78.4118	96.7	56.8824	27.5	10.5	2	1.24658	1.24658	no	no	no	no	no	no	no	yes	yes	no	yes	yes	no	no	no
derivation	2241	70	M	41.2	0.98	142	15	23.3234	1.81	170	108	90.3	49.8895	49.9	27.5691	44.7	10.8	1	0.153425	0.153425	no	no	no	no	no	no	no	no	no	yes	no	no	no	yes	quit
derivation	2242	66	F	9.8	0.49	135	12.5	20.5333	1.39	131	81	62.3	44.8201	32.5	23.3813	47.8	14.9	1	2.24658	2.24658	no	no	no	no	no	no	no	no	no	no	no	no	no	no	no
derivation	2243	50	F	20.6	0.54	137	11.6	21.1927	1.62	152	92	90.1	55.6173	43.7	26.9753	51.5	16.9	1	2.62466	2.62466	no	no	no	no	no	no	no	no	yes	no	no	no	no	no	yes
derivation	2246	50	F	21.7	0.52	142	11.6	20.061	1.53	101	59	98.1	64.1176	43.9	28.6928	55.2	21.4	1							no	no	no	no	no	no	no	no	no	no	quit
derivation	2248	58	F	6.2	0.49	137	11.2	18.4444	1.32	96	58	70.4	53.3333	29.5	22.3485	58.2	21.7	1	2.45479	2.45479	no	no	no	no	no	no	no	no	no	no	no	no	no	no	no
derivation	2250	68	F	45.2	0.66	142	12.6	21.7575	1.48	139	75	59	39.8649	15.6	10.5405	73.5	23.5	2	2.66575	2.66575	no	no	no	no	no	no	no	no	no	no	no	no	no	no	no
derivation	2251	75	M	11.9	0.85	133	14	24.4473	1.78	137	76	113.5	63.764	61.1	34.3258	46.2	15.4	1	2.60274	2.60274	no	no	no	no	no	no	no	no	yes	yes	yes	no	no	no	quit
derivation	2252	51	M	2.8	0.94	139	15.9	28.6501	1.85	143	101	100.7	54.4324	59.5	32.1622	40.9	16	1	2.47397	2.47397	no	no	no	no	no	no	no	no	yes	no	yes	no	no	no	quit
derivation	2256	82	F	39.3	0.76	140	11.6	25.1111	1.51	120	77	68.5	45.3642	30.9	20.4636	55	17.9	1	2.43014	2.43014	no	no	no	no	no	no	no	no	no	no	no	no	no	no	quit
derivation	2260	80	M	144.1	1.43	139	13.2	18.8707	1.57	130	80	80.6	51.3376	49	31.2102	39.2	13.8	2	1.83014	1.83014	no	no	no	no	no	no	no	no	yes	no	no	yes	no	no	no
derivation	2261	78	M	25.8	1.12	136	11.6	22.6562	1.6	131	69	74.3	46.4375	30.8	19.25	58.5	17.7	2	0.852055	0.852055	no	no	no	no	no	no	no	no	no	yes	no	no	no	no	quit
derivation	2262	75	M	149.8	1.07	141	13.3	27.8994	1.78	149	93	131.5	73.8764	87.1	48.9326	33.7	8.5	2	2.64384	2.64384	no	no	no	no	no	no	no	no	yes	yes	yes	yes	no	yes	quit
derivation	2263	67	F	18.5	0.55	142	14.4	24.9904	1.55	131	91	77.7	50.129	41.8	26.9677	46.2	14.6	1	0.887671	0.887671	no	yes	no	no	no	no	no	no	no	yes	no	no	no	no	quit
derivation	2264	51	F	6.9	0.62	140	15.7	21.0772	1.6	125	87	66.6	41.625	33.2	20.75	50.1	14.5	1	2.50411	2.50411	no	no	no	no	no	no	no	no	no	no	yes	no	no	no	no
derivation	2265	69	F	1778.1				26.6044	1.56	137	103	143.3	91.859	101	64.7436	29.5	10	4	2.44658	2.44658	no	no	no	no	no	yes	no	no	yes	no	no	no	no	no	no
derivation	2270	84	M	74.7	7.31	139	10.4	21.7555	1.56	205	91	114.2	73.2051	56.7	36.3462	50.3	13.8	1	2.47671	2.47671	no	no	no	no	no	no	no	no	yes	no	no	no	no	no	no
derivation	2271	75	M	34.7	1.22	141	14.5	24.9202	1.78	106	61	110.1	61.8539	63.7	35.7865	42.2	16.2	1	1.91781	1.91781	no	no	no	no	no	no	no	no	no	no	no	no	no	no	quit
derivation	2278	87	F	111.4	1.98	138	9.5	21.0204	1.25	91	57	65.3	52.24	39.7	31.76	39.2	11.9	1	2.07671	0.416438	no	yes	yes	HF	no	yes	no	no	no	no	no	yes	no	no	no
derivation	2281	42	F	27.5	0.61	139	12.9	17.8465	1.5	113	54	87.2	58.1333	29.1	19.4	66.7	24.7	2	2.52877	2.52877	no	no	no	no	no	no	no	no	no	no	no	no	no	no	no
derivation	2282	72	F	292.1	1.36	138	11.2	25.2174	1.72	134	46	80.7	46.9186	27.8	16.1628	65.6	21.7	2	2.23288	2.23288	no	no	no	no	yes	no	no	no	yes	yes	yes	no	no	no	no
derivation	2283	93	F	300.5	1.59	142	9	24.4511	1.38	115	60	80.5	58.3333	35.7	25.8696	55.6	15.3	2	1.69589	1.69589	no	yes	no	no	yes	no	no	no	no	no	no	no	no	no
derivation	2285	76	F	31.7	0.83	140	12.1	24.8889	1.5	145	69	78.7	52.4667	37.1	24.7333	52.8	12.7	1	2.6137	2.6137	no	no	no	no	no	no	no	no	no	no	no	no	no	no	quit
derivation	2290	73	M	7.8	3.24	135	8.2	22.231	1.7	131	61	76.7	45.1176	35.3	20.7647	54	10.5	1	2.66301	2.66301	no	no	no	no	no	no	no	no	yes	no	no	no	no	yes	no
derivation	2294	76	M	148.1	9.67	142	10.3	21.0614	1.47	143	64	104.2	70.8844	57.5	39.1156	44.8	13.4	1	1.51233	1.51233	no	no	no	no	no	no	no	no	yes	no	yes	no	no	no	yes
derivation	2295	61	F	574	5.63	138	9.5	32.2762	1.61	180	86	146.5	90.9938	82.6	51.3043	43.6	15	2	2.6	2.6	no	no	no	no	no	no	no	no	yes	yes	no	no	no	no	no
derivation	2297	34	M	122.5	0.99	139	14.2	20.7612	1.69	158	77	199.5	118.047	95.9	56.7456	51.9	18.5	2	2.66849	2.66849	no	no	no	no	no	no	no	no	no	no	no	no	no	no	no
derivation	2299	68	F	65.8	0.64	140	12.8	21.3333	1.41	144	82	74.9	53.1206	32.4	22.9787	56.8	19	1	2.0274	2.0274	no	no	no	no	no	no	no	no	yes	no	no	no	no	no	no
derivation	2306	79	M	43.2	1.11	139	13	22.7732	1.68	102	62	87.7	52.2024	39.1	23.2738	55.4	15.9	1	1.50959	1.50959	no	no	no	no	no	no	no	no	yes	yes	yes	no	no	no	quit
derivation	2307	91	M	392.4	1.31	135	8.8	21.4536	1.61	128	61	67.4	41.8634	31.1	19.3168	53.9	13.2	3	1.24658	1.24658	no	no	no	no	yes	no	no	no	yes	yes	no	yes	no	no	no
derivation	2308	84	M	55.7	0.71	136	11.7	19.257	1.63	139	66	82.8	50.7975	37.3	22.8834	55	16.1	1	1.18904	1.18904	no	no	no	no	no	no	no	no	no	yes	no	no	no	no
derivation	2309	78	M	23.4	0.85	141	13.4	23.2507	1.7	114	67	79.7	46.8824	36.2	21.2941	54.5	19.1	1	2.10137	2.10137	no	no	no	no	no	no	no	yes	yes	no	no	no	no	no	quit
derivation	2314	48	F	601	11.99	139	5.5	21.4844	1.56	120	86	110.9	71.0897	76.9	49.2949	30.6	8.3	1	2.43836	2.43836	no	no	no	no	no	no	no	no	no	no	no	no	no	no	no
derivation	2315	85	F	137.5	0.73	137	9.3	17.7517	1.36	94	53	77	56.6176	35.9	26.3971	53.4	13.6	4	2.59178	2.59178	no	no	no	no	yes	no	no	no	no	no	no	yes	no	yes	no
derivation	2316	78	M	57.4	0.83	135	9.1	19.0311	1.63	126	71	72.4	44.4172	28.9	17.7301	60.1	21.1	1	0.109589	0.109589	no	yes	no	no	no	no	no	no	yes	no	no	no	no	yes	quit
derivation	2318	58	M	48.5			12.5	20.7008	1.58	104	78	156.4	98.9873	126.5	80.0633	19.4	4.6	1	2.6274	2.6274	no	no	no	no	no	no	yes	no	no	no	no	no	no	yes	quit
derivation	2324	25	M	9.3	0.82	139	16.7	28.4736	2.03	117	66	126.6	62.3645	74.1	36.5025	41.4	15.7	1	2.6137	2.6137	no	no	no	no	no	no	no	no	no	no	no	no	no	no	quit
derivation	2325	71	M	159.6	1.38	141	13	28.9062	1.77	160	83	111.3	62.8814	57.5	32.4859	48.3	19.3	1	2.49315	2.49315	no	no	no	no	no	no	no	no	yes	no	yes	no	no	yes	no
derivation	2327	73	M	12.7	1.2	140	13.6	23.7954	1.7	135	69	91.1	53.5882	51.3	30.1765	43.6	12.3	1	2.18082	2.18082	no	yes	no	no	no	no	no	no	yes	no	no	no	no	no	yes
derivation	2328	71	M	8.9	0.77	142	14.5	21.3039	1.63	111	87	75	46.0123	38.7	23.7423	48.4	18.9	1	2.58904	2.58904	no	no	no	no	no	no	no	no	no	no	no	no	no	no	quit
derivation	2330	65	M	24.1	0.66	143	14.3	21.4912	1.61	174	115	108	67.0807	83.5	51.8634	22.7	6.3	1	2.50137	2.50137	no	no	no	no	no	no	yes	no	yes	no	no	no	no	no	yes
derivation	2333	81	F	1827.4	1.15	145	10.6	14.8148	1.02	136	76	117.9	115.588	81	79.4118	31.3	8.9	3	2.26301	2.26301	no	no	no	no	no	yes	no	no	no	no	yes	no	no	no	no
derivation	2339	82	M	422.7	0.98	144	13.2	22.7734	1.6	150	113	92.1	57.5625	56.9	35.5625	38.2	11.3	4	1.50685	1.50685	no	no	no	no	no	no	yes	no	yes	no	no	yes	no	no	quit
derivation	2340	22	M	7.9	0.69	142	14.1	20.7612	1.69	133	58	114.5	67.7515	49.1	29.0533	57.1	19.9	1	2.64658	2.64658	no	no	no	no	no	no	no	no	no	no	no	no	no	no
derivation	2342	72	F	19.1	0.46	141	11.7	20.3837	1.4	150	80	84.3	60.2143	33.2	23.7143	60.6	23	1	0.816438	0.816438	no	yes	no	no	no	no	no	no	no	no	no	no	no	no	quit
derivation	2344	69	M	29.5	0.62	133	11.2	15.262	1.48	152	84	57	38.5135	33.7	22.7703	40.8	10.8	1	1.74521	1.74521	no	no	no	no	yes	no	no	no	no	yes	no	no	no	no	quit
derivation	2346	65	M	91.2	0.77	140	12.5	23.3242	1.7	98	58	132.1	77.7059	69.1	40.6471	47.7	12.7	1	2.39178	2.39178	no	no	no	no	no	no	no	no	yes	no	no	no	no	yes	yes
derivation	2349	88	M	94.4	1.82	140	8.5	27.4077	1.63	132	70	85.7	52.5767	44.4	27.2393	48.2	16.1	1	2.64658	2.64658	no	no	no	no	no	no	no	no	yes	no	no	no	no	no	quit
derivation	2350	59	F	210.3	1.56	138	13.4	25.0667	1.51	102	77	136.7	90.5298	112	74.1722	18.1	4.9	2	2.46301	2.46301	no	no	no	no	no	no	yes	no	no	no	yes	no	no	no	quit
derivation	2351	48	F	7.7	0.5	137	8	19.5556	1.36	124	79	72.5	53.3088	30.8	22.6471	57.6	23.4	1	2.60822	2.60822	no	no	no	no	no	no	no	no	no	no	no	no	no	no
derivation	2352	86	M	152.9	4.24	128	10	21.4784	1.66	140	64	108.2	65.1807	62.5	37.6506	42.3	13.6	1	0.134247	0.134247	no	yes	no	no	no	no	no	no	yes	no	yes	no	no	no	quit
derivation	2354	56	M	4.9	0.67	124	9.5	21.8871	1.75	119	69	121	69.1429	63.6	36.3429	47.4	18.9	1	2.56986	2.56986	no	no	no	no	no	no	no	no	no	yes	yes	no	no	no	yes
derivation	2356	46	M	15	0.9	142	20.4	22.2291	1.76	125	84	96.6	54.8864	44.5	25.2841	53.9	18.6	1	2.51507	2.51507	no	no	no	no	no	no	no	no	no	no	no	no	no	no	no
validation	1	75	F	8.8	0.71	143	13.7	26.9127	1.62	134	89	90.06	55.5926	49.65	30.6481	44.9	16.6	1	2.50411	2.50411	no	no	no	no	no	no	no	no	no	no	yes	no	no	no	no
validation	2	78	M	166.6	1.46	142	11.7	27.1923	1.67	148	97	71.31	42.7006	41.18	24.6587	42.3	15.1	1	2.52329	2.52329	no	no	no	no	no	no	no	no	yes	yes	no	yes	no	no	quit
validation	4	85	M	141.4	0.92	130	12.2	17.4191	1.52	150	72	106.12	69.8158	67.28	44.2632	36.6	7.2	1	1.43288	1.43288	no	yes	no	no	no	no	no	no	yes	yes	no	yes	no	yes	quit
validation	5	73	M	1265.9	3.27	140	13	19.5951	1.46	191	84	110.22	75.4932	80.85	55.3767	26.6	3.4	4	0.435616	0.435616	yes	yes	yes	CD	no	no	no	no	yes	yes	yes	no	no	yes	yes
validation	6	61	F	216.9	0.84	138	10.1	17.7096	1.36	119	90	103.64	76.2059	60.95	44.8162	41.2	12.7	2	2.51781	2.51781	no	no	no	no	yes	no	no	no	no	no	no	yes	no	no	no
validation	7	66	M	189.1	0.39	144	15.2	22.2063	1.65	136	89	116.68	70.7152	70.91	42.9758	39.2	13.9	4	2.37808	2.37808	no	no	no	no	no	no	no	no	no	no	no	yes	no	no	yes
validation	8	81	M	667.4	1.5	140	12.3	27.0664	1.67	106	79	126.11	75.515	106.44	63.7365	15.6	3.2	4	2.47945	2.47945	no	no	no	no	no	no	no	no	yes	yes	no	yes	no	no	yes
validation	17	80	M	435.7	10.36	141	9.8	23.5078	1.7	170	80	141.58	83.2824	67.36	39.6235	52.4	17.4	2	2.50137	2.50137	no	no	no	no	no	no	no	no	yes	yes	yes	no	yes	yes	quit
validation	20	61	M	627	6.02	140	9.3	24.539	1.72	160	89	159.26	92.593	87.85	51.0756	44.8	12.4	1	2.51781	0.180822	no	no	yes	MI	no	no	no	no	yes	yes	no	no	yes	yes	yes
validation	21	84	F	162.1	4.56	138	10.4	18.7183	1.28	100	70	47.13	36.8203	29.58	23.1094	37.2	8.8	1	0.00821918	0.00821918	no	yes	no	no	no	no	no	no	yes	no	no	no	yes	no	no
validation	22	62	F	292.3	5.81	138	9.8	30.5088	1.59	152	78	131.48	82.6918	89.2	56.1006	32.2	13.8	2	2.39452	2.39452	no	no	no	no	no	no	no	no	yes	yes	yes	no	yes	no	no
validation	25	71	M	3.6	0.72	140	11.5	20.6905	1.51	115	64	90.76	60.106	55.35	36.6556	39	13.7	1	2.11507	2.11507	yes	yes	yes	CD	no	no	no	no	no	yes	no	no	no	no	quit
validation	26	91	F	562.3	1.83	133	5.2	20.8333	1.31	130	64	110	83.9695	60.87	46.4656	44.7	10.7	3	2.47397	2.47397	no	no	no	no	yes	no	no	no	no	yes	no	no	no	yes	no
validation	29	85	F	298.9	0.78	137	8.5	18.2999	1.37	90	55	87.13	63.5985	42.85	31.2774	50.8	15.6	2	2.54795	2.54795	no	no	no	no	yes	no	no	no	no	no	no	yes	no	yes	no
validation	30	43	M	9.5	0.81	139	14.5	25.0574	2.04	133	78	127.83	62.6618	58.28	28.5686	54.4	19.2	1	1.73151	1.73151	no	no	no	no	no	no	no	no	no	no	no	yes	no	no	yes
validation	31	86	M	63.5	0.66	133	12.9	17.7999	1.44	151	78	72.74	50.5139	35.87	24.9097	50.7	15.2	1	0.060274	0.060274	no	no	no	no	no	no	no	no	no	no	yes	no	no	no	quit
validation	32	81	M	212.5	0.93	139	12.8	20.6852	1.63	138	66	86.07	52.8037	67.08	41.1534	22.1	0.5	1	2.3726	2.3726	no	no	no	no	no	no	no	no	no	yes	no	yes	no	no	quit
validation	35	57	M	38.3	0.64	137	16.1	21.4425	1.75	127	76	80.4	45.9429	43.43	24.8171	46	15.8	1	1.7589	1.7589	no	no	no	no	no	no	yes	no	no	yes	yes	no	no	yes	yes
validation	36	69	F	175.3	1.08	139	12	20.3284	1.39	123	87	90.57	65.1583	42.75	30.7554	52.8	14	2	1.05205	1.05205	no	no	no	no	no	no	no	no	yes	no	yes	no	no	no	no
validation	37	20	F	6.7	0.78	140	12.9	23.4375	1.64	122	74	93.07	56.75	33.38	20.3537	64.1	22.1	1	2.33151	2.33151	no	no	no	no	no	no	no	no	no	no	no	no	no	no
validation	39	87	M	362.3	1.13	138	10.6	19.3821	1.48	119	65	105.34	71.1757	65.89	44.5203	37.5	9.6	2	1.75616	1.09589	no	no	yes	HF	yes	no	no	no	no	no	yes	yes	no	yes	quit
validation	40	59	F	129.2	1.35	140	14.1	28.0618	1.57	106	62	151.24	96.3312	116.11	73.9554	23.2	7.4	2	2.4274	2.4274	no	no	no	no	no	no	yes	no	no	no	yes	no	no	no	quit
validation	41	74	F	569.1	0.63	139	9.2	25	1.35	112	61	69.05	51.1481	32.22	23.8667	53.3	18.8	1	0.29589	0.29589	no	yes	no	no	no	no	no	no	yes	no	no	no	no	no	no
validation	42	80	F	109.5	6.85	142	9	20.544	1.3	143	100	68.35	52.5769	51.75	39.8077	24.3	5.1	1	0.347945	0.347945	no	yes	no	no	no	no	no	no	yes	no	yes	no	no	no	no
validation	43	68	M	305.8	14.88	139	9.2	20.5499	1.66	158	98	159.07	95.8253	97.7	58.8554	38.6	12	1	2.49041	2.49041	no	no	no	no	no	no	no	no	yes	no	yes	no	no	no	quit
validation	45	61	M	184.7	19.88	131	7	23.7248	1.79	137	72	156.83	87.6145	57.35	32.0391	63.4	25.1	2	1.05205	1.05205	no	no	no	no	no	no	no	no	yes	no	yes	no	yes	no	quit
validation	46	71	M	6.9	0.84	140	15	27.2392	1.7	175	92	114.45	67.3235	56.12	33.0118	51	15.6	1	1.26575	1.26575	no	no	no	no	no	no	no	no	no	no	no	no	no	no	yes
validation	47	68	M	12.8	0.78	139	14.6	20.2734	1.54	139	88	66.58	43.2338	34.01	22.0844	48.9	16.7	1	1.89863	1.56986	no	yes	no	no	no	no	no	no	no	no	no	no	no	no	quit
validation	50	59	F	32.2	0.63		16.9	20.872	1.47	95	43	66.48	45.2245	33.53	22.8095	49.6	14.2	2	2.33973	2.33973	no	no	no	no	no	no	no	no	no	no	yes	no	no	no
validation	53	59	M	386.8	1.05	138	13.5	22.151	1.57	128	81	165.4	105.35	131.72	83.8981	20.4	6.8	3	1.54247	1.54247	yes	yes	yes	CD	no	no	yes	no	yes	yes	no	no	no	no	quit
validation	54	79	F	90.7				18.902	1.43	121	61	81.45	56.958	31.39	21.951	61.4	24.6	1	1.74795	1.74795	yes	yes	yes	CD	no	no	no	no	no	no	no	no	no	no	no
validation	56	61	M	26				23.1091	1.8	120	66	123.46	68.5889	58.71	32.6167	52.4	17.8	1	2.48219	2.48219	no	no	no	no	yes	no	no	no	yes	no	no	no	no	no	quit
validation	58	62	M	31.6	0.71	141	13.8	22.806	1.46	126	73	150.08	102.795	108.53	74.3356	27.7	10.8	2	2.39726	2.39726	no	no	no	no	no	yes	no	no	no	no	yes	no	no	no	yes
validation	62	81	F	115.1	1.59	140	11.6	14.138	1	121	71	82.46	82.46	62.78	62.78	23.9	5.6	2	2.20548	2.20548	no	no	no	no	no	yes	no	no	no	no	yes	no	no	no	no
validation	63	35	M	46.2	1		14.3	23.6295	2.05	117	66	153.59	74.922	76.59	37.361	50.1	19.4	1	0.90137	0.90137	no	no	no	no	yes	no	no	no	no	no	no	no	no	no	no
validation	64	78	F	360.8	0.99	139	12.4	25.5594	1.43	90	67	60.86	42.5594	37.68	26.3497	38.1	8.6	2	2.19178	2.19178	no	no	no	no	yes	no	no	no	yes	yes	yes	yes	no	no	no
validation	65	82	F	293	1.25	136	6.7	22.4653	1.32	213	111	82.88	62.7879	45.17	34.2197	45.5	16.5	1	1.6137	1.6137	no	yes	no	no	no	no	no	no	yes	no	no	no	no	no	no
validation	66	75	M	275.4	1.63	140	12.7	21.5139	1.67	84	49	180.16	107.88	127.96	76.6228	29	7.4	2	2.50137	1.15068	no	no	yes	HF	no	yes	no	no	yes	no	no	yes	no	yes	no
validation	67	83	M	40.1	0.94	141	14.8	22.7012	1.87	181	85	91.66	49.016	34.77	18.5936	62.1	19.6	1	2.16712	2.16712	no	no	no	no	no	no	no	no	yes	no	no	yes	no	no	quit
validation	69	78	M	13.4	0.84	141	17.6	25.7117	1.79	169	71	83.59	46.6983	35.66	19.9218	57.3	14.8	1	2.16438	2.16438	no	yes	no	no	no	no	no	no	no	no	no	no	no	no	quit
validation	70	73	M	44.2	1.01	138	11.2	18.0093	1.64	146	61	93.52	57.0244	43.1	26.2805	53.9	19.8	1	1.16438	1.16438	no	no	no	no	no	no	no	no	yes	yes	yes	no	no	yes	quit
validation	73	67	M	9.2	0.97	141	15.1	24.3911	1.87	194	134	112.48	60.1497	56.93	30.4439	49.4	15.2	1	0.473973	0.473973	no	no	no	no	no	no	no	no	yes	no	yes	no	no	yes	yes
validation	74	80	F	75.7	1.05	135	11.7	20.4082	1.25	146	65	67.85	54.28	27.81	22.248	59	21.3	1	2.60548	2.60548	no	no	no	no	no	no	no	no	yes	no	no	no	no	no	yes
validation	75	92	M	273.5	1.01	116	10.2	16.3085	1.47	88	55	74.95	50.9864	31.78	21.619	57.6	24	1	0.0794521	0.0794521	no	yes	no	no	no	no	no	no	yes	no	no	yes	no	no	no
validation	76	76	M	29	0.65	124	13.3	19.9481	1.56	137	79	59.8	38.3333	24.49	15.6987	59	18.4	1	1.43836	1.43836	no	no	no	no	no	no	no	no	no	yes	no	no	no	no	no
validation	80	63	M	101.4	0.95	141	15.6	24.6755	1.86	124	72	88.23	47.4355	50.6	27.2043	42.7	8.9	2	2.45479	2.45479	no	no	no	no	no	no	no	yes	yes	no	yes	yes	no	no	quit
validation	81	74	F	511.2	1.2	138	8.8	24.2382	1.52	130	72	85.8	56.4474	39.6	26.0526	53.8	22.1	3	0.263014	0.263014	no	yes	no	no	no	no	no	no	yes	yes	no	no	no	no	no
validation	84	68	F	29.1	0.9	142	14.8	22.1421	1.41	164	77	53.04	37.617	21.7	15.3901	59.1	20.1	1	2.27671	2.27671	no	no	no	no	no	no	no	no	yes	no	no	yes	no	no	no
validation	85	66	M	4.3	0.82	140	14.9	21.309	1.68	144	82	98.64	58.7143	51.65	30.744	47.6	18.8	1	2.18904	2.18904	no	no	no	no	no	no	no	no	yes	no	no	no	no	no	no
validation	86	57	M	67.8	9.83	139	10.9	23.2254	1.71	134	85	139.77	81.7368	69.31	40.5322	50.4	18.2	1	2.20548	2.20548	no	no	no	no	no	no	no	no	yes	no	yes	no	yes	yes	no
validation	87	62	M	21.4	1.08	140	13.3	23.4298	1.75	142	79	157.22	89.84	105	60	33.2	9.3	2	2.43562	2.43562	no	no	no	no	no	yes	no	no	no	no	no	no	no	no	quit
validation	89	83	F	354.5	0.75		11.2	18.264	1.25	100	69	86.3	69.04	56.4	45.12	34.7	7.4	2	0.934247	0.934247	no	no	no	no	no	no	no	no	no	no	no	no	no	yes	no
validation	91	86	M	198.2	1.97	143	11.9	17.8739	1.38	125	74	55.61	40.2971	37.85	27.4275	31.9	11.7	2	0.227397	0.224658	no	yes	no	no	no	no	no	no	yes	no	no	no	no	no	quit
validation	92	67	F	16.3	0.53	138	11.7	18.3358	1.3	120	67	70.6	54.3077	30.47	23.4385	56.8	24.1	1	2.3863	2.3863	no	no	no	no	no	no	no	no	no	no	no	no	no	no	no
validation	96	87	M	1343.3	1.53	137	11.5	20.5693	1.61	120	64	94.49	58.6894	57.17	35.5093	39.5	18.6	4	2.7589	2.7589	yes	yes	yes	CD	no	no	no	no	yes	yes	no	no	no	no	quit
validation	97	64	F	42.7	0.54	137	9.1	20.0347	1.36	152	98	80.39	59.1103	55.33	40.6838	31.2	11.1	1	2.47123	2.47123	no	no	no	no	no	no	no	no	yes	no	no	no	no	no	no
validation	98	70	M	104.8	0.74	138	10.3	15.3283	1.53	144	64	82.8	54.1176	30.47	19.915	63.2	20.5	1	2.43562	2.43562	no	no	no	no	no	no	no	no	no	no	no	no	no	no	no
validation	99	74	F	41	0.71	142	12.8	22.6757	1.4	169	75	60.17	42.9786	25.97	18.55	56.8	17.5	1	2.23562	2.23562	no	no	no	no	no	no	no	no	yes	no	yes	no	no	no	no
validation	101	59	M	97.5	0.68	137	16.9	27.3838	1.76	156	60	99.75	56.6761	52.24	29.6818	47.6	16.6	2	1.67945	1.67945	no	no	no	no	no	yes	no	no	yes	no	no	yes	no	no	no
validation	104	49	M	23.7	10.77	140	10.4	39.7729	2.47	203	95	160.29	64.8947	79.81	32.3117	50.2	17.5	2	0.969863	0.969863	yes	yes	yes	CD	no	no	no	no	yes	yes	no	no	no	no	no
validation	105	73	M	49.1	0.93	140	13.7	23.1862	1.65	145	87	84.26	51.0667	43.52	26.3758	48.3	17.8	1	2.47671	2.47671	no	no	no	no	no	no	no	no	yes	no	yes	no	no	no	quit
validation	106	46	M	891.4	1.16	143	15.7	23.119	1.77	93	72	129.67	73.2599	111.2	62.8249	14.2	3.1	3	0.821918	0.821918	yes	yes	yes	CD	no	no	no	yes	no	no	no	yes	no	no	no
validation	112	60	M	320	0.83	144	14	19.3122	1.71	104	65	160.8	94.0351	121.61	71.117	24.4	3.2	2	2.57534	2.57534	no	no	no	no	no	no	no	no	no	no	no	no	no	yes	quit
validation	113	71	M	114.2	1	141	14.4	21.7685	1.76	122	71	161.62	91.8295	101.67	57.767	37.1	13.9	2	2.47397	2.47397	no	no	no	no	no	no	yes	no	no	no	no	yes	no	no	quit
validation	114	69	F	62.5	5.56	137	12.1	20.3251	1.35	148	64	100.84	74.6963	44.92	33.2741	55.4	18.4	2	1.32329	1.19178	no	no	yes	HF	no	no	yes	no	yes	no	no	no	yes	no	quit
validation	116	88	F	1978	0.81	140	13.3	18.6667	1.33	96	62	180.03	135.361	147.81	111.135	17.9	5.7	3	0.827397	0.827397	yes	yes	yes	CD	no	yes	no	no	yes	no	no	no	no	yes	no
validation	117	77	M	27.4	9.4	140	12.8	22.4996	1.69	152	81	72.82	43.0888	31.93	18.8935	56.2	16.6	1	0.734247	0.734247	no	no	no	no	no	no	no	no	yes	yes	no	no	yes	yes	quit
validation	118	71	M	103.8	6.37	136	12	24.0882	1.69	154	71	101.34	59.9645	61.24	36.2367	39.6	10.8	1	2.48219	2.48219	no	no	no	no	no	no	no	no	yes	no	yes	no	yes	yes	yes
validation	119	85	M	111.9	1.05	138	9.4	19.156	1.47	127	56	72.69	49.449	38.77	26.3741	46.7	16.6	2	0.123288	0.123288	no	no	no	no	no	no	no	no	yes	no	yes	no	no	no	quit
validation	121	89	M	114.9	0.8	138	13.4	20.7915	1.58	151	64	72.42	45.8354	36.58	23.1519	49.5	18.2	2	2.40548	2.40548	no	no	no	no	no	no	no	no	yes	no	no	no	no	yes	yes
validation	122	73	M	554.1	1.65	142	15.5	18.933	1.62	117	76	106.44	65.7037	91	56.1728	14.5	4.2	3	0.128767	0.0712329	yes	yes	yes	CD	no	no	no	no	yes	no	no	yes	no	yes	quit
validation	123	61	F	13	0.65	142	13.3	23.1911	1.52	120	73	73.42	48.3026	28.88	19	60.7	21.3	1	2.3589	2.3589	no	no	no	no	no	no	no	no	no	no	yes	no	no	no	no
validation	125	83	M	131.6	1.44	138	12.8	21.2043	1.51	145	69	81.5	53.9735	34.7	22.9801	57.4	17.4	1	0.761644	0.761644	no	no	no	no	no	no	no	no	yes	no	no	no	no	yes	quit
validation	126	65	M	15.9	0.7	138	14.3	21.6311	1.55	149	77	80.29	51.8	37.03	23.8903	53.9	17.9	1	1.65479	1.65479	no	no	no	no	no	no	no	no	yes	yes	yes	no	no	yes	quit
validation	128	80	F	204.5	0.74	142	10.9	22.984	1.35	132	76	90.56	67.0815	53.23	39.4296	41.2	10.6	2	2.35616	2.35616	no	no	no	no	no	no	no	no	no	no	yes	no	no	yes	no
validation	131	81	M	76.1	0.55	133	5.5	24.841	1.73	122	82	127.36	73.6185	54.05	31.2428	57.6	16.8	2	2.57534	2.57534	no	no	no	no	no	no	no	no	yes	yes	no	no	no	yes	no
validation	133	68	M	26.6	0.57	129	11.9	26.5731	1.86	166	83	98.92	53.1828	59.73	32.1129	39.6	14.1	2	0.109589	0.109589	no	no	no	no	no	no	no	no	yes	yes	no	no	no	no	quit
validation	136	61	F	26.2	0.67	139	16.3	21.6698	1.46	156	97	65.81	45.0753	37.52	25.6986	43	14.8	1	2.48493	2.48493	no	no	no	no	yes	no	no	no	no	no	no	no	no	no	yes
validation	137	72	F	51.2	0.67	141	13.3	17.9418	1.35	96	61	52.01	38.5259	24.19	17.9185	53.5	15.3	1	2.58082	2.58082	no	no	no	no	no	no	no	no	no	no	yes	no	no	no	no
validation	138	74	M	54.7	1.03	140	13.8	25.7117	1.77	129	74	89.76	50.7119	29.97	16.9322	66.6	21.7	1	2.22466	2.22466	no	no	no	no	no	no	no	no	yes	no	yes	yes	no	no	quit
validation	139	65	M	6.9	0.75	140	13.1	21.7738	1.67	126	93	85.92	51.4491	27.93	16.7246	67.5	28.2	1	2.12055	2.12055	no	no	no	no	yes	no	no	no	no	no	no	yes	no	no	quit
validation	140	68	M	68.2	1.09	142	15.3	23.7741	1.76	127	77	145.96	82.9318	65.87	37.4261	54.9	20.1	1	2.45479	2.45479	no	no	no	no	no	no	no	no	yes	no	no	no	no	no	yes
validation	142	67	M	1851.6	1.87	142	8.5	23.2629	1.58	128	63	129.84	82.1772	84.65	53.5759	34.8	11.7	4	2.45753	1.37534	no	no	yes	HF	no	no	yes	no	yes	yes	yes	no	no	yes	quit
validation	143	55	F	25.7	0.54	140	12.6	21.3333	1.41	147	86	100.9	71.5603	59.6	42.2695	41	14.8	1	0.813699	0.813699	no	no	no	no	no	no	no	no	yes	no	no	yes	no	no	quit
validation	144	75	M	47.5	1.41	141	15.1	22.0679	1.9	128	56	134.3	70.6842	61.04	32.1263	54.6	18.9	1	2.39452	2.39452	no	no	no	no	yes	no	no	no	no	no	no	no	no	no	quit
validation	146	56	F	174	0.6	140	13.9	21.0517	1.43	117	74	153.05	107.028	112.9	78.951	26.2	8.5	2	2.47397	2.47397	no	no	no	no	no	no	yes	no	no	no	no	no	no	no	no
validation	151	78	M	201.9	8.69	140	10.4	20.6905	1.49	135	76	103.06	69.1678	52.7	35.3691	48.9	16.2	3	0.0657534	0.0657534	no	no	no	no	no	no	yes	no	yes	yes	no	no	yes	yes	quit
validation	153	65	M	9.7	8.56	141	10.7	35.0589	1.78	185	100	234.95	131.994	137.47	77.2303	41.5	12.8	1	1.02192	1.02192	no	no	no	no	no	no	yes	no	yes	no	yes	no	no	no	quit
validation	155	68	M	22.1	0.96	138	14.6	19.6072	1.64	114	66	89.4	54.5122	33.3	20.3049	62.7	23.9	1	0.317808	0.317808	no	no	no	no	no	no	no	no	no	no	no	yes	no	no	no
validation	156	66	M	13.8	10.73	141	8.7	21.7079	1.71	129	72	97.46	56.9942	45.73	26.7427	53.1	16.1	1	2.46301	2.46301	no	no	no	no	no	no	no	no	no	no	no	no	no	no	quit
validation	159	75	F	15.1	0.67	142	13.8	23.0818	1.35	133	75	54.01	40.0074	27.23	20.1704	49.6	16	1	2.0137	2.0137	no	no	no	no	yes	no	no	no	yes	no	yes	no	no	no	no
validation	160	70	M	2	0.83	138	15.7	25.8591	1.68	156	83	67.58	40.2262	37.12	22.0952	45.1	13.9	1	1.03562	1.03562	no	no	no	no	no	no	no	no	yes	yes	yes	no	no	yes	yes
validation	162	77	F	155.5	1.47	140	12.7	17.3577	1.18	128	58	68.85	58.3475	39.75	33.6864	42.3	8.1	2	2.45205	1.46301	no	no	no	no	yes	no	no	no	yes	no	no	no	no	no	no
validation	163	75	F	189.6				19.9792	1.45	130	74	90.96	62.731	36.53	25.1931	59.8	20.5	2	2.41644	2.41644	no	no	no	no	no	no	no	no	yes	no	yes	no	no	no	no
validation	164	74	M	46.8	1.03	146	14	16.0037	1.42	103	82	94.45	66.5141	68.08	47.9437	27.9	8.3	1	2.45753	2.45753	no	no	no	no	no	no	no	no	no	no	no	no	no	yes	quit
validation	167	86	F	742.6	4.7	140	10.9	20.8247	1.35	159	78	74.33	55.0593	39.9	29.5556	46.3	15.3	2	2.45753	2.45753	no	no	no	no	no	no	no	no	yes	no	yes	yes	yes	yes	no
validation	170	64	F	32.1	0.5	140	10.6	14.8052	1.14	131	85	56.79	49.8158	26.6	23.3333	53.2	17.5	1	2.45479	2.45479	no	no	no	no	no	no	no	no	yes	no	no	no	no	no	yes
validation	171	41	M	1728.1	2.08	143	13.6	35.5639	2.05	143	96	209.7	102.293	174.03	84.8927	17	4.9	2	0.0712329	0.0712329	yes	yes	yes	CD	no	no	yes	no	yes	no	no	no	no	no	no
validation	172	55	M	125.9	3.47	121	9.8	33.089	2.01	182	102	135.55	67.4378	92.42	45.9801	31.8	13.3	1	2.39452	2.39452	no	no	no	no	no	no	no	no	yes	yes	no	no	no	no	yes
validation	173	66	M	219.8				21.5292	1.72	146	76	92.91	54.0174	48.33	28.0988	48	17.7	1	2.37808	2.37808	no	no	no	no	no	no	no	no	yes	yes	yes	no	no	yes	quit
validation	174	63	M	128.3				26.6782	1.89	126	74	137.22	72.6032	80.82	42.7619	41.1	15.2	3	2.07123	1.65205	no	no	yes	HF	no	no	no	no	yes	no	no	yes	no	no	yes
validation	175	64	M	6.3	1.74	138	15.3	26.0899	1.99	127	89	65.96	33.1457	42.8	21.5075	35.1	12.8	2	2.45205	2.45205	no	no	no	no	no	no	no	no	yes	yes	no	no	no	no	quit
validation	176	62	F	22.8	0.82	141	10	21.1702	1.4	119	70	81.49	58.2071	28.02	20.0143	65.6	25.3	1	2.45205	2.45205	no	no	no	no	no	no	no	no	no	no	no	no	no	no	no
validation	177	92	M	475.4	1.05	136	11.9	21.8122	1.81	125	81	88.67	48.989	51.75	28.5912	41.6	8.9	3	0.375342	0.342466	no	yes	yes	HF	no	no	no	no	yes	no	no	yes	no	no	quit
validation	179	74	M	2.1	1.47	140	16.1	27.3982	1.98	161	83	94.07	47.5101	40.36	20.3838	57.1	18.1	1	2.09041	2.09041	no	no	no	no	no	no	no	no	yes	no	yes	no	no	no	quit
validation	182	94	F	115.7	0.71	137	11.2	11.1111	1.08	82	52	41.35	38.287	22.31	20.6574	46	21.4	1	1.16164	1.16164	no	yes	no	no	no	no	no	no	yes	no	no	no	no	no	quit
validation	183	28	F	242.7	0.44	136	10.3	25.3442	1.69	126	76	137.62	81.432	64.7	38.284	53	17.6	2	2.45753	2.45753	no	no	no	no	no	no	yes	no	yes	no	no	no	no	no	no
validation	184	80	M	18.1	0.79	136	12.5	24.494	1.71	148	74	91.18	53.3216	46.99	27.4795	48.5	13	1	2.45205	2.45205	no	no	no	no	no	no	no	no	yes	yes	no	no	no	no	yes
validation	185	64	F	17.9	1.24	140		32.7534	1.9	172	101	85.05	44.7632	44	23.1579	48.3	16.7	1	1.04658	1.04658	no	no	no	no	no	no	no	no	yes	yes	no	no	no	no	no
validation	186	28	F	5.8	0.42	138	13.5	20.3244	1.57	131	71	93.37	59.4713	46.08	29.3503	50.6	17.2	1	1.4137	1.4137	no	no	no	no	no	no	no	no	no	no	yes	no	no	no	no
validation	187	74	F	24.2	0.47	133	9.3	23.1934	1.6	127	58	86.24	53.9	38.47	24.0437	55.4	16.3	1	2.43562	2.43562	no	no	no	no	no	no	no	no	yes	yes	no	no	no	no	quit
validation	190	75	M	21.8	3.74	135	10.8	20.3363	1.62	143	43	100.64	62.1235	43.45	26.821	56.8	20.8	1							no	no	no	no	no	yes	no	no	no	no	no
validation	191	85	M	132.9	1.48	141	12.5	23.7387	1.78	146	75	97.27	54.6461	52.14	29.2921	46.4	13	1	1.3726	1.3726	no	yes	no	no	no	no	no	no	yes	no	no	no	no	no	quit
validation	192	75	F	37.4	1.22	137	11.8	20.0777	1.43	105	71	81.31	56.8601	39.11	27.3497	51.9	20	1	2.55068	2.55068	no	no	no	no	no	no	no	no	yes	no	no	no	no	no	no
validation	193	77	M	49.7	1.14	143	14.2	26.8505	1.84	149	73	81.19	44.125	35.31	19.1902	56.5	18.5	2	2.43562	2.43562	no	no	no	no	no	no	no	no	yes	yes	yes	no	no	no	quit
validation	196	89	F	785.2	0.73	141	10	16.6603	1.32	167	71	86.86	65.803	38.54	29.197	55.6	20.5	3	1.47671	1.47671	no	no	no	no	no	no	no	no	yes	no	no	no	no	no	no
validation	197	79	F	28.8	1.48	140	10.9	21.9138	1.41	117	76	43.78	31.0496	18.64	13.2199	57.4	15.1	1	0.317808	0.317808	no	no	no	no	no	no	no	no	no	no	no	no	no	no	no
validation	198	79	F	62.6	0.74	143	12.7	24.1965	1.45	131	74	86.14	59.4069	45.36	31.2828	47.3	12.4	1	2.3589	2.3589	no	no	no	no	no	no	no	no	no	no	no	yes	no	no	no
validation	201	63	M	387	1.06	139	12.8	20.8623	1.83	118	81	189.57	103.59	155.61	85.0328	17.9	2.3	4	1.40548	1.40548	no	no	no	no	no	no	yes	no	no	no	no	no	no	yes	quit
validation	204	54	F	76.1	8.34	143	11.5	12.9819	1.15	127	62	63.28	55.0261	29.6	25.7391	53.2	17.4	1	1.3863	1.3863	no	no	no	no	no	no	no	no	no	no	no	no	yes	no	no
validation	206	63	M	256.8	2.33	139	12.1	24.8669	1.75	125	56	205.69	117.537	130.73	74.7029	36.4	10.2	4	2.29589	2.29589	no	no	no	no	no	no	yes	no	yes	yes	yes	no	no	yes	yes
validation	207	84	M	153.5				22.6003	1.53	142	80	127.9	83.5948	64.8	42.3529	49.4	16.1	2	0.79726	0.775342	no	no	yes	HF	no	no	yes	no	yes	no	no	no	no	no	no
validation	208	48	M	45.3	0.86	138	13.9	24.7443	1.88	123	61	123.6	65.7447	60.56	32.2128	51	14.6	1	0.547945	0.547945	no	no	no	no	no	no	no	no	yes	no	no	no	no	yes	yes
validation	214	74	M	243.1	10.24	142	11.8	21.5645	1.63	144	84	143.54	88.0613	90.38	55.4479	37	13.1	1	2.44384	2.44384	no	no	no	no	no	no	no	no	yes	no	yes	no	yes	yes	no
validation	215	83	F	134.8	0.34	140	12.1	20.545	1.19	116	72	88.65	74.4958	45.67	38.3782	48.5	11.8	2	1.15068	1.15068	no	no	no	no	yes	no	no	no	no	no	no	no	no	no	no
validation	218	62	M	86.6	4.3	140	8.6	27.7509	1.92	176	115	113.3	59.0104	51.32	26.7292	54.7	14.6	2	2.43288	2.43288	no	no	no	no	no	no	no	no	yes	no	no	no	yes	no	quit
validation	219	69	M	3947.3	2.73	137	14.6	24.301	1.64	87	56	159.26	97.1098	127.21	77.5671	20.1	3.9	4	0.539726	0.539726	yes	yes	yes	CD	no	no	yes	no	yes	yes	yes	no	no	yes	yes
validation	221	77	M	26.3	1.07	141	14.4	23.4592	1.72	172	83	100.2	58.2558	57.59	33.4826	42.5	11.8	1	2.45479	2.45479	no	no	no	no	no	no	no	no	yes	no	no	no	no	no	quit
validation	222	75	M	8.4	1.09	139	16	23.1084	1.77	149	83	86.44	48.8362	37.94	21.435	56.1	18.8	2	2.43562	2.43562	no	no	no	no	no	no	no	no	yes	no	yes	no	no	no	no
validation	223	69	M	27.1	0.84	141	13.8	20.8307	1.82	124	79	66	36.2637	30.9	16.978	53.2	10.5	1	2.39726	2.39726	no	no	no	no	no	no	no	no	no	no	no	no	no	no	quit
validation	225	73	M	37.2	1	138	12	26.5247	1.69	120	61	94.83	56.1124	38.55	22.8107	59.3	18.5	2	2.43562	2.43562	no	no	no	no	no	no	no	no	no	no	yes	yes	no	no	quit
validation	227	65	F	224.5	2.48	142	8.1	31.6118	1.72	155	81	105.5	61.3372	50.21	29.1919	52.4	17.1	3	2.43288	0.742466	no	no	yes	HF	no	no	no	no	yes	yes	yes	no	no	no	no
validation	229	63	M	3.5	0.99	143	14	23.8703	1.67	132	73	81.08	48.5509	32.88	19.6886	59.4	17.4	1	1.38082	1.38082	no	no	no	no	no	no	no	no	yes	no	yes	no	no	no	quit
validation	231	66	F	38.3	1.3	141	12.6	24.3045	1.7	142	69	76.11	44.7706	31.3	18.4118	58.9	17.5	2	2.35342	2.35342	no	no	no	no	no	no	no	no	yes	no	no	no	no	yes	quit
validation	233	79	M	78.6	0.75	138	10.6	23.8055	1.66	154	75	67.66	40.759	36.04	21.7108	46.7	16.6	1	1.67945	1.67945	no	no	no	no	no	no	no	no	no	yes	no	yes	no	no	quit
validation	234	80	M	37.9	1.21	139	7.3	23.6042	1.68	153	78	87.23	51.9226	42.43	25.256	51.4	15.6	1	2.29315	2.29315	no	yes	no	no	no	no	no	no	yes	no	no	no	no	no	no
validation	235	73	M	19.3	1.07	142	14.7	22.1367	1.68	143	86	72.89	43.3869	30.23	17.994	58.5	18.2	1	2.25753	2.25753	no	no	no	no	no	no	no	no	yes	no	no	no	no	no	quit
validation	237	69	F	17.2	0.43	144	13.6	23.1727	1.53	112	69	66.88	43.7124	27.64	18.0654	58.7	16.6	1	2.4	2.4	no	no	no	no	no	no	no	no	no	no	no	no	no	no	no
validation	238	80	M	47.6	0.69	141	14.6	19.8347	1.6	163	95	92.09	57.5562	45.72	28.575	50.4	17.9	1	2.43836	2.43836	no	no	no	no	no	no	no	no	no	no	no	no	no	no	yes
validation	240	66	M	1062.2	5.07	138	10.1	25.2196	1.95	167	77	167.97	86.1385	101.21	51.9026	39.7	8	3	2.53151	2.53151	no	no	no	no	no	no	no	no	yes	yes	no	no	yes	yes	yes
validation	241	78	M	179.9	7.33	140	8.9	21.8399	1.63	162	78	142.28	87.2883	77.14	47.3252	45.8	8.4	1	0.589041	0.589041	no	no	no	no	no	no	no	no	yes	yes	yes	no	no	yes	quit
validation	244	76	F	352.5	1.15	140	10	21.9289	1.45	136	100	32.92	22.7034	21.05	14.5172	36	3.9	4	0.613699	0.613699	no	no	no	no	no	no	no	yes	no	no	no	yes	no	no	no
validation	248	59	M	5.5	0.92	138	14.9	27.4348	1.77	135	79	96.94	54.7684	40.83	23.0678	57.9	20.8	1	2.36438	2.36438	no	no	no	no	no	no	no	no	yes	no	yes	no	no	no	no
validation	250	78	M	225.5	1.02	142	13.8	20.9572	1.58	141	85	98.38	62.2658	51.64	32.6835	47.5	14.4	2	2.44384	2.44384	no	no	no	no	no	no	no	no	yes	no	no	yes	no	no	quit
validation	251	82	M	347.2	1.16	139	14.2	23.0593	1.53	123	64	113.31	74.0588	62.34	40.7451	45	12.6	2	0.465753	0.465753	yes	yes	yes	CD	no	no	yes	no	no	no	no	no	no	no	quit
validation	252	72	F	16	0.69	140	11.7	19.1467	1.42	138	72	51.28	36.1127	22.53	15.8662	56.1	18.7	1							no	no	no	no	yes	no	yes	no	no	no	no
validation	254	77	M	208.3	1.91	140	7.3	19.6312	1.58	184	86	128.76	81.4937	67.31	42.6013	47.7	15.7	3	2.19452	1.96438	no	no	yes	HF	no	no	no	no	yes	yes	no	no	no	no	quit
validation	255	69	F	639.2	1.46	138	9.5	17.6444	1.31	165	92	92.48	70.5954	60.74	46.3664	34.3	10.7	4	0.0109589	0.0109589	yes	yes	yes	CD	no	no	no	no	no	no	no	no	no	yes	no
validation	256	77	M	18.3	0.91	141	13.4	22.2908	1.62	163	74	94.12	58.0988	39.23	24.216	58.3	23.2	1	2.30959	2.30959	no	no	no	no	yes	no	no	no	yes	no	no	no	no	no
validation	263	62	M	336.5	2.25	144	9.2	31.2304	2.16	162	75	228.23	105.662	146.87	67.9954	35.7	9.8	3	0.424658	0.424658	no	yes	no	no	no	no	yes	no	no	yes	no	no	no	no	yes
validation	266	73	M	50.8	0.62	142	14.5	26.8977	1.72	150	83	106.54	61.9419	52.82	30.7093	50.4	16.8	1	2.30137	2.30137	no	no	no	no	no	no	no	no	yes	no	yes	no	no	no	quit
validation	267	72	F	65.7	0.55	140	13.2	18.1974	1.31	158	84	60.37	46.084	24.83	18.9542	58.9	22	1	1.67397	1.67397	no	no	no	no	no	no	no	no	yes	no	yes	yes	no	no	no
validation	268	66	M	58.1	0.82	137	17.4	27.9616	1.81	148	71	113.12	62.4972	66.18	36.5635	41.5	14.1	1	2.37808	2.37808	no	no	no	no	no	no	no	no	yes	no	yes	no	no	no	quit
validation	272	58	F	8.6	0.43	143	13.3	26.0375	1.66	137	72	113.29	68.247	58.59	35.2952	48.3	9.9	1	2.36438	2.36438	no	no	no	no	no	no	no	no	no	no	no	no	no	no	quit
validation	274	67	M	12.7	1.06	134		21.0887	1.58	129	76	69.08	43.7215	38.76	24.5316	43.9	14.1	1	0.309589	0.309589	no	yes	no	no	no	no	no	no	no	no	no	no	no	no	yes
validation	276	38	F	28.2	0.5	142	13.7	22.806	1.48	110	63	75.09	50.7365	26.2	17.7027	65.1	25.8	1	1.80548	1.80548	no	no	no	no	no	no	no	no	no	no	no	no	no	no	no
validation	278	83	M	14.2	1	144	12	25.5937	1.73	131	75	93.87	54.2601	51.06	29.5145	45.6	16.4	1	2.47397	2.47397	no	no	no	no	no	no	no	no	yes	no	yes	no	no	yes	no
validation	281	71	F	13.1	0.7	140	11.5	25.6492	1.64	143	76	73.65	44.9085	35.51	21.6524	51.8	12.6	1	2.4	2.4	no	no	no	no	no	no	no	no	no	yes	no	no	no	yes	yes
validation	283	56	F	1502.9	0.88	145	13.3	21.598	1.46	178	140	111.74	76.5342	88.22	60.4247	21.1	9.5	4	1.48767	1.48767	no	yes	no	no	no	no	yes	no	yes	no	no	no	no	no	no
validation	285	55	M	74	0.68	137	13.6	25.9043	2.02	113	85	90.08	44.5941	49.19	24.3515	45.4	2.6	2	2.40548	2.40548	no	no	no	no	no	no	no	no	yes	yes	yes	yes	no	yes	quit
validation	286	65	M	18.4				25	1.68	108	67	96.04	57.1667	49.21	29.2917	48.8	13.3	1	2.32329	2.32329	no	no	no	no	yes	no	no	no	yes	no	no	no	no	no	yes
validation	290	76	F	30	0.68	142	11.6	18.662	1.43	106	65	78.09	54.6084	30	20.979	61.6	17.3	2	2.37808	2.37808	no	no	no	no	no	no	no	no	no	no	yes	no	no	yes	quit
validation	291	79	M	986.7	0.96	141	12.5	25.5944	1.56	119	70	88.56	56.7692	68.15	43.6859	23	2.3	3	1.94795	1.94795	no	no	no	no	no	no	yes	no	yes	yes	no	yes	no	no	quit
validation	293	58	M	9.6	0.67	142	13.4	18.6423	1.56	134	69	115.5	74.0385	80.06	51.3205	30.7	14.7	1	2.51233	2.51233	no	no	no	no	no	no	yes	no	no	no	no	no	no	no	yes
validation	296	77	F	25.1	0.76	142	13.2	25.6126	1.58	160	90	65.71	41.5886	27.48	17.3924	58.2	23.1	1	2.22466	2.22466	no	no	no	no	no	no	no	no	no	no	yes	yes	no	no	no
validation	297	59	F	4.9	0.7	142	13.8	18.415	1.56	119	78	61.65	39.5192	31.06	19.9103	49.6	18.7	1	2.39726	2.39726	no	no	no	no	no	no	no	no	no	no	no	no	no	no	quit
validation	298	74	M	39.8	1.01	139	12.8	27.8611	1.69	176	61	132.25	78.2544	78.5	46.4497	40.6	18	1	2.47945	2.47945	no	no	no	no	no	no	no	no	yes	yes	no	no	no	yes	quit
validation	299	60	F	12.8	0.66	142	13.3	25.9151	1.48	137	84	97.51	65.8851	48.92	33.0541	49.8	18.7	1	0.745205	0.745205	no	no	no	no	no	no	no	no	yes	no	yes	no	no	no	no
validation	300	60	M	11.7	0.81	141	13.4	20.8086	1.76	136	87	114.02	64.7841	54.7	31.0795	52	16.6	1	1.64384	1.64384	no	no	no	no	no	no	no	no	no	no	no	yes	no	no	quit
validation	301	87	F	31.3	0.79	141	12.5	19.2861	1.38	159	86	76.03	55.0942	39.86	28.8841	47.6	14.9	1	0.926027	0.926027	no	no	no	no	no	no	no	no	yes	no	no	no	no	yes	no
validation	305	87	F	110.7				24.5422	1.43	152	83	93.85	65.6294	65.9	46.0839	29.8	6.4	1	0.10137	0.10137	no	no	no	no	no	no	no	no	yes	no	yes	yes	no	yes	no
validation	307	83	M	714.3	1.16	142	17.1	25.0584	1.55	123	74	52.88	34.1161	41.42	26.7226	21.7	7.3	3	1.48219	1.48219	yes	yes	yes	CD	no	no	yes	no	no	yes	no	yes	no	no	quit
validation	308	66	M	27.4	0.84	139	15.8	24.1219	1.83	144	104	108.61	59.3497	65.07	35.5574	40.1	17	1	2.15342	2.15342	no	no	no	no	no	no	no	no	yes	no	no	no	no	no	no
validation	309	74	M	964.2	1.18	142	9	23.3844	1.75	125	59	143.99	82.28	88.88	50.7886	38.3	7.7	4	0.416438	0.416438	no	yes	no	no	no	no	yes	no	yes	yes	no	no	no	yes	quit
validation	310	79	M	249.8	1.06	138	12	19.5312	1.5	133	56	63.14	42.0933	30.81	20.54	51.2	10.3	4	2.20274	2.20274	no	no	no	no	no	no	no	yes	no	yes	no	yes	no	yes	quit
validation	312	66	M	64.3	0.69	139	14.6	26.5731	1.85	155	117	84.68	45.773	50.3	27.1892	40.7	11.9	1	1.6411	1.6411	no	no	no	no	no	no	no	no	yes	no	yes	yes	no	no	no
validation	313	66	F	26.1	0.62	142	10.5	20.9095	1.48	144	96	74.95	50.6419	41.39	27.9662	44.8	17.4	1	0.528767	0.528767	no	no	no	no	no	no	no	no	yes	no	no	no	no	no	no
validation	314	81	M	276.1	1.52	140	8.7	21.5645	1.63	161	73	79.77	48.9387	27.73	17.0123	65.2	16.7	2	1	0.967123	no	yes	yes	HF	yes	no	no	no	yes	no	no	yes	no	no	quit
validation	315	53	F	32.6	0.66		11.6	24.4047	1.72	135	82	101	58.7209	64.33	37.4012	36.3	13.6	1	1.52877	1.52877	no	no	no	no	no	no	no	no	yes	yes	no	no	no	no	no
validation	316	70	F	17.2	0.47	141	13.3	21.2296	1.38	178	89	72.19	52.3116	34.39	24.9203	52.4	16.8	1	1.92603	1.92603	no	yes	no	no	no	no	no	no	yes	no	yes	no	no	no	no
validation	317	41	F	9	0.7	140	14.1	21.3031	1.71	97	72	116.35	68.0409	69.56	40.6784	40.2	18.7	1	2.22466	2.22466	no	no	no	no	no	no	no	no	no	no	no	no	no	no	yes
validation	318	88	M	45.2	0.73	134	13	17.2584	1.38	112	69	54.27	39.3261	26.13	18.9348	51.9	17.7	1	2.3589	2.3589	no	no	no	no	no	no	no	no	no	yes	no	no	no	no	quit
validation	319	69	M	3	0.8	138	14.9	21.83	1.63	165	84	83	50.9202	35.56	21.816	57.2	17.5	1	2.18082	2.18082	no	no	no	no	no	no	no	no	no	no	no	no	no	no	no
validation	321	86	F	20.1	0.66	145	15	21.0517	1.43	154	82	58.95	41.2238	25.92	18.1259	56	10.2	1	2.0274	2.0274	no	no	no	no	no	no	no	no	yes	no	no	no	no	no	no
validation	322	79	M	69.9	0.69	140	15.8	22.3081	1.67	175	87	93.99	56.2814	41.05	24.5808	56.3	20.5	1	2.11781	2.11781	no	no	no	no	no	no	no	no	yes	no	no	no	no	no	quit
validation	324	77	F	9.7	0.65	141	13.3	22.3703	1.42	150	83	58.06	40.8873	25.31	17.8239	56.4	15.1	1	2.32055	2.32055	no	no	no	no	no	no	no	no	yes	no	yes	no	no	no	no
validation	329	64	M	25.5	0.69	140	11.1	22.9877	1.84	141	93	112.72	61.2609	52.79	28.6902	53.2	22.6	1	2.35068	2.35068	no	no	no	no	no	no	no	no	no	yes	no	no	no	no	quit
validation	330	65	F	33.3	0.73	143	13.4	17.9977	1.45	130	77	64.26	44.3172	35.38	24.4	45	17.5	1	2.15616	2.15616	no	no	no	no	no	no	no	no	no	no	no	no	no	no
validation	334	42	F	249.2	0.46	139	8.2	25.356	1.64	85	61	124.46	75.8902	84.55	51.5549	32.1	11.2	4	2.30411	2.30411	no	no	no	no	no	no	yes	no	yes	yes	no	no	no	yes	no
validation	335	79	M	1003.8	7.82	139	14.7	17.768	1.42	138	75	111.1	78.2394	60.17	42.3732	45.8	14.1	2	1.98356	1.98356	no	no	no	no	no	no	yes	no	yes	no	yes	yes	yes	yes	no
validation	338	81	M	525.5	1.41	141	13.4	24.278	1.64	118	62	199.09	121.396	154.68	94.3171	22.3	3.3	2	2.63562	2.60822	no	no	yes	HF	yes	no	no	no	yes	yes	no	yes	no	yes	quit
validation	343	67	F	296.7	0.84	140	12.1	23.9224	1.52	168	95	75.4	49.6053	39.7	26.1184	47.4	7.7	2	2.48219	2.48219	no	no	no	no	no	no	no	no	yes	no	yes	no	no	yes	no
validation	345	76	M	39.3	0.98	137	12	22.6368	1.47	159	91	95.54	64.9932	50.15	34.1156	47.5	17.6	1	0.479452	0.479452	no	no	no	no	no	no	no	no	yes	no	no	no	no	no	yes
validation	346	56	M	21	0.91	144	13.6	23.939	1.83	130	82	117.97	64.4645	47.4	25.9016	59.8	21.7	1	0.0191781	0.0191781	no	no	no	no	no	no	no	no	yes	no	no	no	no	no	yes
validation	347	64	F	2279.5	9.54	138	10.3	19.9816	1.59	133	71	241.62	151.962	178.69	112.384	26	8.7	4	2.36712	2.36712	no	no	no	no	no	no	yes	no	yes	yes	yes	no	yes	no	no
validation	348	83	M	45.3	0.69	140	12.4	25.3906	1.69	153	87	93.65	55.4142	51.15	30.2663	45.4	13.1	1	0.528767	0.528767	yes	yes	yes	CD	no	no	no	no	yes	no	no	no	no	no	quit
validation	349	79	M	25.1	0.69	137	14.5	22.3081	1.67	123	68	92.92	55.6407	54.15	32.4251	41.7	12.7	1	1.31507	1.31507	no	yes	no	no	no	no	no	no	no	no	no	no	no	no	quit
validation	350	79	M	29.1	1.09	141	11.3	23.5078	1.7	170	102	96.47	56.7471	48.03	28.2529	50.2	18.8	1	1.32603	1.32603	no	no	no	no	no	no	no	no	yes	no	yes	no	no	yes	no
validation	353	60	M	116.3	0.67	142	13.3	18.5877	1.61	116	68	89.25	55.4348	45.09	28.0062	49.5	14	1	1.80822	1.80822	no	no	no	no	no	no	no	no	yes	no	yes	yes	no	yes	quit
validation	357	81	F	34.5	0.6	140	10.2	20.6313	1.32	143	82	85.62	64.8636	46.78	35.4394	45.4	16.4	1	0.0739726	0.0739726	no	no	no	no	no	no	no	no	yes	yes	yes	no	no	no	no
validation	358	88	M	141.3	1.22	139	12	17.0965	1.58	146	72	105.85	66.9937	67.71	42.8544	36	8.3	2	1.89315	1.81096	no	yes	yes	HF	no	no	no	no	no	no	no	no	no	no	quit
validation	359	63	F	24.6	0.69	142	13.4	27.1479	1.59	180	82	88.49	55.6541	40.21	25.2893	54.6	21.8	1	0.479452	0.479452	no	no	no	no	no	no	no	no	no	yes	no	no	no	no	no
validation	362	72	F	570.4	0.84	142	12.1	21.3333	1.41	97	63	126.02	89.3759	102.74	72.8652	18.5	4.1	4	0.00821918	0.00821918	yes	yes	yes	CD	no	no	no	no	yes	no	no	no	no	yes	quit
validation	363	35	M	22.5	0.62	139	14.2	21.0734	1.66	139	86	95.95	57.8012	42.12	25.3735	56.1	21.2	1	2.39726	2.39726	no	no	no	no	no	no	no	no	no	no	no	no	no	no	yes
validation	364	74	M	102	0.86	140	13	22.8055	1.56	150	70	108.93	69.8269	64.25	41.1859	41	10.9	2	2.14795	2.14795	no	no	no	no	yes	no	no	no	yes	no	no	no	no	no	quit
validation	365	68	M	131.5	1.55	141	13.7	19.1167	1.5	114	73	80.07	53.38	59.1	39.4	26.2	9.1	2	2.45479	2.45479	no	no	no	no	no	no	yes	no	yes	no	no	yes	no	yes	quit
validation	367	66	F	9.8	0.74	142	13.6	32.3814	1.75	137	81	88.61	50.6343	43.27	24.7257	51.2	17.3	1	0.531507	0.531507	no	no	no	no	no	no	no	no	yes	no	yes	no	no	no	yes
validation	369	53	M	182.5	9.59	137	12.3	26.1752	1.82	184	103	135.55	74.478	50.98	28.011	62.4	18.7	2	2.31781	2.31781	no	no	no	no	no	no	no	no	yes	no	no	no	no	no	quit
validation	373	76	M	204.9	0.89	139	12.6	20.9572	1.59	99	60	97.07	61.0503	34.05	21.4151	64.9	18.9	2	1.61918	1.61918	no	no	no	no	yes	no	no	no	yes	no	yes	no	no	yes	no
validation	375	67	F	122.7	8.79	142	12.8	17.8506	1.4	138	81	79.58	56.8429	35.78	25.5571	55	19.6	1	2.26849	2.26849	no	no	no	no	no	no	no	no	yes	no	no	no	yes	yes	no
validation	376	87	M	406	1.3	141	9.6	20.5688	1.52	84	60	161.03	105.941	128.75	84.7039	20	5.1	4	2.14247	1.36438	no	no	yes	MI	yes	no	no	no	yes	no	no	no	no	yes	quit
validation	379	68	M	19.4	1.09	140	15.8	21.7855	1.6	127	84	103.36	64.6	38.72	24.2	62.5	19.4	1	2.03288	2.03288	no	no	no	no	yes	no	no	no	no	no	yes	yes	no	no	no
validation	384	93	F	48.3	1	145	11	17.8571	1.17	158	82	76.53	65.4103	31.87	27.2393	58.4	17.2	2	1.32055	1.32055	no	no	no	no	no	no	no	no	yes	no	no	no	no	no	no
validation	385	67	F	15.7	0.58	143	13.7	22.1336	1.46	152	82	60.81	41.6507	27.29	18.6918	55.1	16.1	1	2.07671	2.07671	no	no	no	no	no	no	no	no	yes	no	no	no	no	no	no
validation	386	77	M	136.4	0.97	141	13.6	23.4864	1.62	110	58	85.08	52.5185	58.47	36.0926	31.3	10.3	2	2.38082	2.38082	no	no	no	no	no	yes	no	no	yes	no	no	yes	no	no	quit
validation	387	45	F	140.4	0.67	138	10.1	21.3599	1.54	113	67	78.35	50.8766	41.61	27.0195	46.9	15.7	2	2.3589	2.3589	no	no	no	no	no	no	no	no	no	yes	no	no	no	no	no
validation	389	61	F	163.3				17.1225	1.24	149	76	41.9	33.7903	20	16.129	52.3	13.7	2	2.0137	2.0137	no	no	no	no	yes	no	no	no	no	no	no	no	yes	yes	quit
validation	391	87	F	353.1	1.31	142	11.9	19.025	1.27	162	73	78.24	61.6063	29.51	23.2362	62.3	21.5	2	1.32055	1.32055	no	no	no	no	no	no	no	no	yes	no	no	yes	no	no	no
validation	392	70	M	9	1.1	127	12.2	21.0772	1.61	166	97	63.83	39.646	31.87	19.795	50.1	14.7	1	2.3589	2.3589	no	no	no	no	no	no	no	no	yes	no	no	no	no	no	yes
validation	394	88	F	84	0.78	144		19.9762	1.31			80.19	61.2137	44.44	33.9237	44.6	13.9	1	2.0411	2.0411	no	no	no	no	no	no	no	no	yes	no	no	no	no	no	no
validation	395	81	M	36.9	2.24	138	9.1	22.1828	1.61	150	70	106.04	65.8634	62.43	38.7764	41.1	12.3	1	1.78082	1.78082	no	no	no	no	no	no	no	no	yes	no	no	no	no	no	quit
validation	397	55	F	48.7	0.56	145	10.8	28.6215	1.66	150	97	94.85	57.1386	42.25	25.4518	55.4	16.9	1	2.33973	2.33973	no	no	no	no	no	no	no	no	yes	no	no	no	no	no	quit
validation	398	81	F	83.5	1.06	142	9.6	29.2864	1.55	168	62	105.63	68.1484	46.92	30.271	55.6	13.7	1	1.99452	1.99452	no	no	no	no	no	no	no	no	yes	no	yes	no	no	no	no
validation	401	75	M	25.1	0.72	138	13.6	26.1583	1.75	139	73	104.01	59.4343	40.49	23.1371	61.1	13.8	1	2.20274	2.20274	no	no	no	no	no	no	no	no	no	yes	yes	no	no	yes	quit
validation	402	82	M	66.5	0.86	141	12.7	22.8287	1.67	131	65	89.97	53.8743	37.38	22.3832	58.5	17.8	1	2.26027	2.26027	no	no	no	no	no	no	no	no	no	no	yes	no	no	yes	no
validation	403	76	M	17.5	0.89	142	15.6	28.3225	1.98	158	90	95.21	48.0859	53.84	27.1919	43.5	14.2	1	2.21096	2.21096	no	no	no	no	no	no	no	no	yes	yes	yes	no	no	yes	no
validation	405	46	M	18.2	0.67	142	14.7	23.1206	1.84	137	87	131.16	71.2826	66.42	36.0978	49.4	16.6	1	2.34521	2.34521	no	no	no	no	no	no	no	no	yes	no	yes	no	no	yes	quit
validation	407	64	M	14.1	0.76	140	14.1	20.6842	1.7	131	93	94.69	55.7	53.11	31.2412	43.9	14.6	1	2.38356	2.38356	no	no	no	no	no	no	no	no	no	no	no	yes	no	no	yes
validation	408	23	F	2	0.42	138	12.3	17.9418	1.35	113	76	97.96	72.563	48.87	36.2	50.1	15.7	1							no	no	no	no	no	no	no	no	no	no	no
validation	414	87	M	17.5	0.86	138	14.6	28.8889	1.62	163	99	87.2	53.8272	48.7	30.0617	44.1	13.9	1	2.32055	2.32055	no	no	no	no	yes	no	no	no	yes	yes	no	no	no	no	quit
validation	416	75	M	18.4	1.14	142	15.3	24.1393	1.77	125	75	78.82	44.5311	22.93	12.9548	70.9	18.9	1	1.68767	1.68767	no	no	no	no	no	no	no	no	no	no	no	no	no	no	quit
validation	417	77	M	197.2	1.06	134	13.6	25.5735	1.59	100	53	119.62	75.2327	66.58	41.8742	44.3	11.2	3	0.109589	0.0383562	no	yes	no	no	yes	no	no	no	yes	no	no	yes	no	no	no
validation	418	66	M	27.2	0.72	137	13.4	19.4467	1.62	137	81	103.5	63.8889	41.92	25.8765	59.5	22	1	2.33973	2.33973	no	no	no	no	no	no	no	no	no	no	no	no	no	no	yes
validation	419	42	M	3.2	1.07	138	14.7	24.4898	1.9	120	86	89.03	46.8579	50.53	26.5947	43.2	13.3	1	2.20274	2.20274	no	no	no	no	no	no	no	no	no	no	yes	no	no	no	no
validation	420	58	M	41	0.75	145	13.7	20.8325	1.57	129	72	184.3	117.389	69.7	44.3949	62.2	23	2	0.682192	0.682192	no	no	no	no	yes	no	no	no	no	no	no	no	no	no	quit
validation	421	82	M	999.1	0.52	140	11.7	19.4771	1.38	110	73	98.74	71.5507	70.53	51.1087	28.6	8.5	3	0.591781	0.591781	yes	yes	yes	CD	no	no	no	no	yes	no	yes	yes	no	yes	yes
validation	422	59	M	141.2	9.65	140	9.8	23.3401	1.64	142	69	125.28	76.3902	60.51	36.8963	51.7	19.2	2	1.54521	1.54521	no	no	no	no	no	no	no	no	yes	yes	no	no	no	no	no
validation	423	79	F	143.8	0.71	135	10.8	19.2674	1.26	130	76	61.41	48.7381	26.88	21.3333	56.2	20.3	2	1.74521	1.74521	no	no	no	no	yes	no	no	no	yes	no	yes	no	no	no	no
validation	424	74	M	46.2	0.99	139	12.1	25.3999	1.76	139	66	79.66	45.2614	37.06	21.0568	53.5	20.4	1	1.30685	1.30685	no	no	no	no	no	no	no	no	yes	yes	yes	no	no	yes	no
validation	427	87	M	295.9	0.8	133	13.1	23.3377	1.6	107	71	71.74	44.8375	51.15	31.9687	28.7	5.7	3	2.21918	2.21918	yes	yes	yes	CD	no	no	yes	no	no	no	no	yes	no	no	quit
validation	429	52	F	254.1	0.64	144	10.4	33.7774	1.64	153	102	116.66	71.1341	55.9	34.0854	52.1	11	3	2.36438	2.15616	no	no	yes	HF	no	no	no	no	no	no	no	no	no	no	no
validation	430	85	M	25	0.8	141	13.5	26.2662	1.72	138	69	93.56	54.3953	62.92	36.5814	32.7	9.6	1	2.07671	2.07671	no	no	no	no	no	no	no	no	yes	no	yes	no	no	yes	quit
validation	433	68	F	142.1	0.67	140	11.7	21.973	1.35	126	52	76.86	56.9333	34.81	25.7852	54.7	15.8	2	2.30137	2.30137	no	no	no	no	yes	no	no	no	yes	no	yes	yes	no	no	no
validation	434	72	F	146			13	19.7712	1.35	110	68	77.64	57.5111	40.86	30.2667	47.4	16.7	1	2.8	2.8	no	no	no	no	no	no	no	no	no	no	no	yes	no	no	quit
validation	440	66	M	88.1	0.8	143	10.7	19.8352	1.68	130	77	144.2	85.8333	83.42	49.6548	42.1	16.3	1	0.676712	0.676712	no	no	no	no	no	no	no	no	no	no	no	no	no	no	yes
validation	442	86	M	326.3	2.25	141	12.4	21.0077	1.69	157	64	79.3	46.9231	44.78	26.497	43.5	12	1	0.345205	0.345205	no	yes	no	no	no	no	no	yes	yes	yes	no	no	no	no	quit
validation	443	81	F	489.1				23.1751	1.4	167	57	92.76	66.2571	41.37	29.55	55.4	16.8	3	2.44384	2.44384	no	no	no	no	yes	no	no	no	yes	yes	yes	no	yes	no	yes
validation	444	65	F	161.7	1.28	138		36.7689	1.69	122	67	99.49	58.8698	29.02	17.1716	70.8	24.6	1	0.156164	0.156164	no	yes	no	no	no	no	no	no	no	yes	no	no	no	no	yes
validation	445	76	M	925.6	11.26	137	8.5	21.9652	1.58	74	52	143.79	91.0063	101.9	64.4937	29.1	8.5	4	2.76164	2.76164	no	no	no	no	yes	no	no	no	yes	yes	yes	no	yes	yes	no
validation	448	64	M	166.6	0.78	138	14.1	20.1038	1.67	101	64	197.87	118.485	163.65	97.994	17.3	2.3	2	1.58904	1.58904	no	no	no	no	no	no	yes	no	yes	yes	yes	no	no	yes	quit
validation	449	46	F	45.6	0.58	137	10.6	20.5078	1.55	114	72	83.48	53.8581	30.48	19.6645	63.5	25.1	1	2.0137	2.0137	no	no	no	no	no	no	no	no	no	no	no	no	no	no	no
validation	450	65	F	43.7	0.79	140	13.7	27.2366	1.75	108	60	89.09	50.9086	38.03	21.7314	57.3	21	2	1.9589	1.9589	no	no	no	no	no	no	no	no	yes	no	yes	no	no	yes	no
validation	453	67	F	369.1	2.34	135	6.9	21.2031	1.73	161	75	153.24	88.578	83.66	48.3584	45.4	12	4	1.21918	1.21918	no	no	no	no	no	no	no	no	no	yes	no	yes	no	no	quit
validation	455	59	M	144.7	0.58	134	14.4	25.6113	1.72	142	109	127.57	74.1686	83.4	48.4884	34.6	11.5	3	2.3589	2.3589	no	no	no	no	no	no	no	no	no	yes	no	no	no	no	quit
validation	456	50	F	17	0.64	140	13.4	26.8544	1.82	148	92	101.79	55.9286	52.62	28.9121	48.3	16.6	1	2.12877	2.12877	no	no	no	no	no	no	no	no	yes	no	yes	no	no	no	yes
validation	459	68	M	27.9	1.03	139	15.7	19.5918	1.73	150	83	87.59	50.6301	48.66	28.1272	44.4	12.8	1	2.25753	2.25753	no	no	no	no	no	no	no	no	yes	yes	no	no	no	no	yes
validation	460	77	F	32	1.01	138	8.3	21.8827	1.31	144	74	69.41	52.9847	35.09	26.7863	49.4	18.7	1	2.16986	2.16986	no	no	no	no	no	no	no	no	yes	no	no	no	no	no	no
validation	461	78	M	329	0.81	139	6.7	24.5675	1.82	73	33	70.73	38.8626	33.27	18.2802	53	16.3	1	2.03562	2.03562	no	no	no	no	no	no	no	no	yes	no	yes	yes	no	yes	quit
validation	462	67	F	23.1	0.63	140	13.5	22.3359	1.4	146	92	64.6	46.1429	25.44	18.1714	60.6	21.3	1	1.62466	1.62466	no	no	no	no	no	no	no	no	no	no	no	no	no	no	no
validation	463	72	F	83.6	0.65	142	12.7	24.4955	1.48	127	84	61.05	41.25	23.77	16.0608	61.1	18.7	1	1.26027	2.26027	no	no	no	no	no	no	no	no	no	no	yes	no	no	no	no
validation	468	86	F	179.4	0.74	139	10.1	20.5049	1.43	183	82	86.64	60.5874	39.71	27.7692	54.2	16.1	2	2.24932	2.24932	no	yes	no	no	no	no	no	no	no	no	no	yes	no	no	no
validation	469	56	F	9.3	0.42	142	13.6	20.3925	1.48			101.77	68.7635	48.45	32.7365	52.4	19	1	2.1863	2.1863	no	no	no	no	no	no	no	no	no	no	no	no	no	no	no
validation	470	76	F	287.7	0.72	145	13.5	21.3265	1.27	147	75	115.75	91.1417	70.2	55.2756	39.4	10.7	2	2.90685	2.43288	no	no	yes	HF	no	no	yes	no	yes	yes	yes	no	no	yes	yes
validation	471	69	F	242.2	0.95	141	14.8	26.9765	1.71	100	54	55.17	32.2632	33.66	19.6842	39	10	3	2.35068	1.44384	no	no	yes	HF	yes	no	no	no	yes	no	yes	yes	no	no	yes
validation	472	66	M	65.8	1.02	142	16.5	24.3375	1.86	121	79	137.9	74.1398	94.8	50.9677	31.2	8.2	2	2.00548	2.00548	no	no	no	no	no	no	no	no	yes	yes	yes	no	no	yes	quit
validation	477	69	M	14.9	0.77	140	14.6	21.5139	1.69	110	75	94	55.6213	48.49	28.6923	48.4	17.8	1	2.33151	2.33151	no	no	no	no	no	no	no	no	no	no	no	no	no	no	yes
validation	481	80	F	21				21.8915	1.36	118	77	63.2	46.4706	32.38	23.8088	48.7	17.1	1	2.13699	2.13699	no	yes	no	no	no	no	no	no	yes	no	yes	no	no	no	yes
validation	482	70	M	426.3	0.91	141	13.1	25.5354	1.97	144	106	182.06	92.4162	135.02	68.5381	25.8	6.6	2	1.28767	0.0520548	no	no	yes	HF	no	yes	no	no	yes	yes	no	yes	no	no	yes
validation	483	56	M	856.8				23.312	1.7	122	80	114.98	67.6353	98.8	58.1176	14.1	3.2	2	1.98356	1.98356	no	no	no	no	no	no	yes	no	yes	no	no	yes	no	no	quit
validation	485	74	M	1208.3	5.83	139	9.5	24.7284	1.77	131	78	129.57	73.2034	101.68	57.4463	21.5	6.5	3	2.34247	1.4	no	no	yes	HF	no	no	yes	no	no	yes	yes	no	no	yes	quit
validation	486	75	F	245	5.23	137	13.7	18.9729	1.41	153	79	84.6	60	37.17	26.3617	56.1	19.6	1	2.02192	2.02192	no	no	no	no	no	no	no	no	yes	yes	yes	no	yes	no	no
validation	487	79	F	169.8	3.42	141	11.7	18.8347	1.28	160	69	114.88	89.75	60.68	47.4062	47.2	15.9	1	0.671233	0.671233	no	no	no	no	no	no	no	no	yes	yes	yes	no	no	yes	no
validation	488	91	M	187.2	2.47	142	10	18.0078	1.54	137	52	123.14	79.961	67.11	43.5779	45.5	15.4	2	1.11781	1.11781	no	no	no	no	yes	no	no	no	yes	no	yes	yes	no	yes	quit
validation	490	84	F	47.4	0.66	142	14.2	17.0235	1.2	161	90	50.3	41.9167	19.5	16.25	61.1	20.1	2	2.32055	2.32055	no	no	no	no	no	no	no	no	yes	no	yes	no	no	no	no
validation	493	63	M	31.7	0.79	141	10.1	20.146	1.72	145	85	108.2	62.907	45.6	26.5116	57.9	18.6	1	2.26301	2.26301	no	no	no	no	no	no	no	no	no	no	no	no	no	no	quit
validation	494	43	F	6.2	0.47	139	11.8	22.8625	1.72	107	61	105.5	61.3372	46.3	26.9186	56.1	20.8	1	2.33973	2.33973	no	no	no	no	no	no	no	no	no	no	no	no	no	no	no
validation	496	72	M	5352.5	6.03	140	11.5	23.9188	1.65	152	107	178.7	108.303	132.2	80.1212	26	6.6	3	0.679452	0.679452	no	no	no	no	no	no	yes	no	no	no	no	no	no	no	quit
validation	498	73	M	62	0.9	141	15.5	19.9732	1.43	151	79	96.5	67.4825	65.2	45.5944	32.4	8.9	1	0.939726	0.939726	no	no	no	no	no	yes	no	no	no	yes	no	no	no	no	quit
validation	499	68	F	15.2	0.54	139	14.4	27.241	1.66	150	76	83.8	50.4819	45.6	27.4699	45.6	12.8	1	2.19452	2.19452	no	no	no	no	no	no	no	no	yes	no	no	no	no	no	yes
validation	501	61	F	248.6				22.7272	1.46	105	69	66.2	45.3425	24.9	17.0548	62.4	21	2	2.46849	2.46849	yes	yes	yes	CD	no	no	yes	no	yes	no	no	yes	no	no	no
validation	502	80	M	37.3	0.89	140	16	24.3418	1.61	174	83	74.8	46.4596	31.1	19.3168	58.4	16.6	1	2.34247	2.34247	no	no	no	no	no	no	no	no	yes	yes	yes	no	no	no	quit
validation	503	77	F	81.1	0.83	131	13.1	25.6745	1.51	146	65	88.2	58.4106	39.2	25.9603	55.6	13.3	1	2.42466	1.76986	no	no	yes	MI	no	no	no	no	yes	no	yes	no	no	no	quit
validation	504	76	F	27	0.77	142	13.4	20.7345	1.3	124	74	76.3	58.6923	45.5	35	40.4	14.7	1	0.153425	0.153425	no	no	no	no	no	no	no	no	no	no	no	no	no	no	no
validation	505	75	M	6.1	1	138	10.6	26.5021	1.69	120	54	89.5	52.9586	32.1	18.9941	64.1	17.7	1	2.30685	2.30685	no	no	no	no	no	no	no	no	yes	yes	yes	no	no	yes	quit
validation	507	66	F	86.2				20.6472	1.26	111	76	83.6	66.3492	47.7	37.8571	42.9	17.6	1	2.20274	2.20274	no	no	no	no	no	yes	no	no	no	no	no	no	no	no	no
validation	508	80	M	49.5	0.86	140	14.1	21.9076	1.53	162	85	56.3	36.7974	26	16.9935	53.9	17.7	1	2.16438	2.16438	no	no	no	no	no	no	no	no	yes	no	yes	no	no	yes	no
validation	511	75	M	78.2	0.86	143	13.3	25.1974	1.77	128	86	99.5	56.2147	49.2	27.7966	50.5	12.1	1	2.42192	2.42192	no	no	no	no	no	no	no	no	yes	no	yes	no	no	yes	yes
validation	512	77	M	35.8	0.79	141	14	23.8751	1.72	129	66	89.6	52.093	42.1	24.4767	53.1	19.8	1	0.0986301	0.0986301	no	no	no	no	no	no	no	no	yes	no	yes	no	no	no	yes
validation	513	60	F	9.9	0.58	141	13.5	25.7778	1.53	157	98	79.6	52.0261	41.1	26.8627	48.4	14	1	0.189041	0.189041	no	no	no	no	no	no	no	no	no	no	no	no	no	no	no
validation	516	75	M	51.5	1.03	141	13.8	22.5773	1.49	97	56	78.9	52.953	41.3	27.7181	47.6	13.9	1	2.00274	2.00274	no	yes	no	no	no	no	no	no	yes	yes	no	no	no	no	quit
validation	517	84	M	31.7	4.6	136	12.5	21.3995	1.55	121	66	76	49.0323	41.1	26.5161	46	13.1	1	2.11233	2.11233	no	no	no	no	no	no	no	no	yes	yes	yes	no	no	yes	quit
validation	522	69	M	150.8	0.65	138	10	18.342	1.38	135	73	98.8	71.5942	39.2	28.4058	60.4	20	1	0.761644	0.761644	no	no	no	no	no	no	no	no	no	no	no	no	no	no	quit
validation	524	48	M	7.2	0.82	138	13.9	26.0617	1.92	134	79	123.4	64.2708	80.5	41.9271	34.8	12.8	1	1.33425	1.33425	no	no	no	no	no	no	no	no	yes	yes	yes	no	no	yes	yes
validation	525	46	M	32.1	0.84	142	15.7	17.5662	1.49	100	59	170.9	114.698	79.8	53.557	53.3	25.2	1	1.99178	1.99178	no	no	no	no	yes	no	no	no	no	no	yes	no	no	no	no
validation	526	62	M	10.4	0.94	142	14.3	23.255	1.81	122	69	107.5	59.3923	49.4	27.2928	54	17.9	1	2.16164	2.16164	no	no	no	no	no	no	no	no	no	yes	yes	no	no	yes	no
validation	529	80	M	41.2	0.85	142	13	28.052	1.86	118	59	164.1	88.2258	78.4	42.1505	52.2	16	2	2.8	2.69315	no	no	yes	HF	yes	no	no	no	yes	no	yes	yes	no	no	quit
validation	531	75	M	30.3	0.31	128	10.7	13.8112	1.31	107	66	67.1	51.2214	44.3	33.8168	34	9.1	1							no	no	no	no	no	no	no	no	no	no	quit
validation	532	58	F	51.8	0.41	138	12	10.4095	1.11	89	58	24.7	22.2523	9.3	8.37838	62.4	13.8	1	0.783562	0.783562	no	yes	no	no	no	no	no	no	no	no	no	no	no	no	quit
validation	534	58	M	187.4	1	142	15.6	27.3588	1.92	112	93	110.7	57.6563	81.9	42.6563	26	6.8	2	2.34247	2.34247	no	no	no	no	no	no	yes	no	yes	yes	yes	yes	no	no	quit
validation	535	51	M	3.7	0.7	139	15.4	26.1941	1.8	140	83	116.5	64.7222	47.2	26.2222	59.5	19.1	1	2.09863	2.09863	no	no	no	no	no	no	no	no	no	no	no	no	no	no	quit
validation	536	87	F	94.8	0.79	139	9.9	17.1614	1.34	107	63	56.8	42.3881	27.6	20.597	51.5	11.4	2	2.28219	2.28219	no	no	no	no	no	no	no	no	yes	no	yes	no	no	no	quit
validation	537	85	F	145	1.11		10.4	19.1305	1.35	157	88	72.9	54	32.2	23.8519	55.9	19.8	1	1.26301	1.26301	no	no	no	no	no	no	no	no	yes	no	yes	no	no	yes	no
validation	538	47	M	128.5	0.79	135	14.9	29.7607	2.06	126	87	145.9	70.8252	102.6	49.8058	29.7	9.4	2	2.26301	2.26301	no	no	no	no	no	no	no	yes	yes	no	no	no	no	no	quit
validation	539	73	F	167.6	0.67	143	14.5	24.9989	1.52	128	86	59.7	39.2763	33.2	21.8421	44.3	13.7	1	1.54795	1.54795	no	no	no	no	no	no	no	no	no	yes	yes	yes	no	no	no
validation	540	73	M	10.5	0.99	141	13.7	26.3465	1.76	160	85	80.8	45.9091	39.4	22.3864	51.2	19	1	0.517808	0.517808	no	no	no	no	no	no	no	no	yes	no	yes	no	no	yes	quit
validation	541	82	M	69.2	1.59	128	11.8	20.2848	1.48	141	82	53.3	36.0135	25.3	17.0946	52.6	17.9	1	2.15342	2.15342	no	no	no	no	no	no	no	no	yes	no	yes	no	no	yes	quit
validation	543	74	M	64.1	1.09	140	12	23.8087	1.78	110	86	88.5	49.7191	49.9	28.0337	43.7	7	1	2.03562	2.03562	no	no	no	no	no	no	no	no	no	no	no	yes	no	no	quit
validation	546	46	F	9.5	0.75	139	12.9	28.4133	1.8	134	89	91.7	50.9444	49.7	27.6111	45.8	15.5	1	2.24384	2.24384	no	no	no	no	no	no	no	no	no	no	yes	no	no	no	yes
validation	547	62	M	20.4	0.78	142	13	22.4996	1.7	126	81	115.1	67.7059	48	28.2353	58.3	18	1	0.358904	0.358904	no	no	no	no	no	no	no	no	no	no	no	no	no	no	quit
validation	552	86	M	72.2	0.93	140	9.3	20.202	1.6	140	58	99.2	62	41.4	25.875	58.3	21.2	2	2.11781	2.11781	no	no	no	no	yes	no	no	no	no	no	no	yes	no	no	quit
validation	555	78	F	1440.4	0.87	141	9.6	15.7738	1.27	100	52	104.3	82.126	59.8	47.0866	42.7	12.7	2	2.14795	2.14795	no	no	no	no	no	no	no	yes	yes	no	no	no	no	no	no
validation	560	82	M	85.4	2.58	142	10.7	22.1228	1.53	167	89	90	58.8235	69.7	45.5556	22.6	3.4	2	2.31507	1.85479	no	no	yes	HF	yes	no	yes	no	yes	no	yes	yes	no	yes	quit
validation	561	55	F	162.2	0.77	142	13.3	20.0796	1.64	97	59	70.8	43.1707	24.8	15.122	65.1	22.3	2	2.23562	2.23562	no	no	no	no	no	no	no	yes	no	no	yes	no	no	no	no
validation	565	71	M	415.2	2.93	137	8.3	27.6888	1.72	206	113	131.8	76.6279	86.8	50.4651	34.2	11.3	2	1.24932	1.24932	no	no	no	no	no	no	no	no	yes	yes	no	no	no	no	quit
validation	566	83	M	5207.5	1.85	141	13.8	25.072	1.62	129	85	162	100	117.6	72.5926	27.4	8.4	4	1.95616	1.95616	yes	yes	yes	CD	no	yes	no	no	no	yes	no	yes	no	no	quit
validation	567	82	F	221.9	1.21	140	10	20.0499	1.27	114	56	65.1	51.2598	36.2	28.5039	44.5	12.1	2	0.432877	0.432877	no	yes	no	no	no	no	no	no	yes	yes	no	yes	no	no	no
validation	569	80	M	37.9	1.32	139	12.1	25.0657	1.6	165	86	106	66.25	45.9	28.6875	56.7	15.7	1	2.2274	2.2274	no	no	no	no	no	no	no	no	yes	no	no	no	no	no	yes
validation	570	75	F	97.8	0.65	142	13.9	24.7182	1.6	170	100	79.7	49.8125	49.9	31.1875	37.3	10.5	2	1.92603	1.92603	no	no	no	no	no	no	no	no	yes	yes	yes	yes	no	no	no
validation	572	17	F	5.7	0.6	141	14.3	18.449	1.48	117	65	82.3	55.6081	41.5	28.0405	49.5	20.3	1	1.2411	1.2411	no	no	no	no	no	no	no	no	no	no	no	no	no	no	no
validation	573	68	F	41.8	0.84	141	16	29.903	1.69	184	104	104.5	61.8343	60.5	35.7988	42.1	12.5	1	2.20548	0.208219	no	no	yes	VT/Vf	no	no	yes	no	yes	no	no	no	no	no	yes
validation	574	69	F	236.5				27.6205	1.54	164	77	116.7	75.7792	71.6	46.4935	38.7	7.6	3	0.227397	0.227397	no	no	no	no	no	no	yes	no	yes	no	no	no	no	no	no
validation	576	76	M	237	6.57	137	10.9	22.1939	1.28	156	74	113.5	88.6719	67.7	52.8906	40.3	10.7	2	0.520548	0.520548	no	no	no	no	no	no	no	no	yes	yes	yes	no	no	no	quit
validation	577	74	M	81.4				23.4339	1.67	187	105	142.8	85.509	97	58.0838	32	10.8	1	2.3863	2.3863	no	no	no	no	no	no	no	no	yes	no	no	no	no	no	no
validation	578	75	M	47.3	0.98	142	12.3	22.0734	1.92	121	70	127.8	66.5625	78.7	40.9896	38.4	9.7	1	1.23288	1.23288	no	no	no	no	no	no	no	no	no	no	yes	no	no	yes	quit
validation	580	76	F	291.6	0.71	140	12	23.1385	1.42	147	69	60.6	42.6761	32.5	22.8873	46.3	8.3	2	2.30685	2.30685	no	no	no	no	no	no	yes	no	no	no	no	no	no	no	no
validation	581	58	M	53.3	0.93	144	16.4	28.3685	1.83	146	82	175.1	95.6831	87.8	47.9781	49.9	12.8	2	2.03288	2.03288	no	no	no	no	yes	no	no	no	yes	no	no	no	no	no	no
validation	583	84	F	75.3	0.56	140	11.7	27.3852	1.46	96	71	85	58.2192	48.1	32.9452	43.4	16.4	1	2.30411	2.30411	no	no	no	no	no	no	no	no	no	no	no	no	no	no	no
validation	586	80	M	70.9	0.98	143	13.4	26.1382	1.8	114	67	84.1	46.7222	30	16.6667	64.4	20.9	1	2.19178	2.19178	no	no	no	no	no	no	no	no	yes	no	yes	yes	no	no	no
validation	587	61	F	7263.8	0.81	148	8.7	17.5853	1.24	132	92	113.2	91.2903	84.4	68.0645	25.4	7.7	3	0.115068	0.115068	no	yes	no	no	no	no	no	no	no	no	no	no	no	no	no
validation	588	68	F	6.8	0.65	140	10.8	21.2173	1.39	143	77	69.1	49.7122	30	21.5827	56.6	20.9	1	2.24658	2	no	no	yes	HF	no	no	no	no	yes	no	yes	no	no	yes	no
validation	589	81	F	167	1.06	137	9.4	17.8639	1.29	93	53	109.4	84.8062	57.3	44.4186	47.6	15.6	2	2.05205	1.5863	no	no	yes	HF	yes	no	no	no	yes	yes	yes	yes	no	yes	quit
validation	590	88	F	80	0.62	139	7.6	17.5056	0.96	116	53	38.8	40.4167	21.2	22.0833	45.5	14.7	1	0.0876712	0.0876712	no	no	no	no	no	no	no	no	no	no	yes	no	no	no	no
validation	592	64	M	111.7	0.55	139	12.3	20.8944	1.59	143	83	149.3	93.8994	108.2	68.0503	27.5	12.1	1	0.550685	0.550685	no	yes	no	no	no	no	no	no	no	no	no	no	no	no	yes
validation	593	57	M	10.7	1.56	140	17.2	35.3796	1.99	183	98	99.8	50.1508	59	29.6482	40.9	14	1	0.186301	0.186301	no	no	no	no	no	no	no	no	yes	no	no	no	no	no	quit
validation	596	79	M	44.5	0.95	137	12.8	25.6206	1.8	141	75	143.2	79.5556	94.1	52.2778	34.3	10	2	1.52329	1.52329	no	no	no	no	no	yes	no	no	yes	yes	no	no	no	no	no
validation	597	66	F	598.2	0.79	141	12.1	21.7784	1.52	140	105	132.5	87.1711	107.3	70.5921	19	5.9	2	2.12877	2.12877	no	no	no	no	no	yes	no	no	yes	yes	no	yes	no	no
validation	599	82	M	166	0.98	134	11.7	19.433	1.53	148	75	84.6	55.2941	37.3	24.3791	55.9	18	2	1.23562	1.23562	no	no	no	no	no	no	no	no	yes	no	no	yes	no	no	no
validation	600	70	M	1626.9	1.66	136	11.8	21.6585	1.76	97	71	248.7	141.307	213.5	121.307	14.1	3.1	3	0.90137	0.90137	yes	yes	yes	CD	yes	yes	no	no	no	yes	no	yes	no	no	quit
validation	601	39	F	2.2	1.05	139	12.8	34.6667	1.73	170	99	72	41.6185	35.8	20.6936	50.2	14.5	1	2.23562	2.23562	no	no	no	no	no	no	no	no	yes	no	no	no	no	no	no
validation	602	65	M	3547.8				21.8359	1.57	87	61	149.7	95.3503	137.3	87.4522	8.3	2.6	3	1.16438	0.575342	no	yes	yes	HF	no	yes	no	no	yes	yes	no	yes	yes	no	quit
validation	603	74	F	49.1	0.78	142	10.1	20.1746	1.4	142	77	64.3	45.9286	35.2	25.1429	45.2	17.4	1	2.29589	2.29589	no	no	no	no	no	no	no	no	no	yes	no	no	no	no	no
validation	604	55	M	16.4	0.77	140	14.7	28.0428	1.94	138	98	159.1	82.0103	90	46.3918	43.5	11.3	1	2.38082	2.38082	no	no	no	no	no	no	no	no	no	yes	no	no	no	no	quit
validation	605	80	M	251.6	0.91	142	10.8	24.9649	1.87	130	79	124.5	66.5775	50.7	27.1123	59.3	20.2	1	0.939726	0.939726	no	no	no	no	no	no	no	no	no	no	no	yes	no	no	quit
validation	607	82	F	206.4				21.8211	1.3	112	53	101.1	77.7692	50	38.4615	50.5	15.1	1	1.04658	1.04658	no	no	no	no	yes	no	no	no	yes	yes	yes	no	no	yes	no
validation	613	60	F	30.6	0.71	143	12.9	23.0681	1.51	172	87	105	69.5364	50.1	33.1788	52.3	19.6	1	2.36712	2.36712	no	no	no	no	no	no	no	no	yes	no	no	no	no	no
validation	614	75	F	98.4	0.78	144	12.7	18.2582	1.27	142	69	56.5	44.4882	24.3	19.1339	56.9	17.3	1	2.16438	2.16438	no	no	no	no	no	no	no	no	yes	no	yes	no	no	yes	no
validation	615	25	M	2	0.95	142	15.7	19.9432	1.82	138	79	138.3	75.989	79.2	43.5165	42.8	14.5	1	2.24384	2.24384	no	no	no	no	no	yes	no	no	no	no	no	no	no	no	no
validation	619	67	M	91.6	0.73	140	12.1	17.4251	1.4	116	66	116.8	83.4286	70.2	50.1429	39.9	11.2	2	2.30137	2.30137	no	no	no	no	no	yes	no	no	no	no	no	yes	no	no	quit
validation	623	63	F	48	0.57	139	13.3	26.4769	1.68	114	74	71.2	42.381	38.9	23.1548	45.4	16.5	1	1.22192	1.22192	no	no	no	no	no	no	no	no	yes	no	no	no	no	no	no
validation	624	65	M	26.4				21.0728	1.77	148	96	126.2	71.2994	88	49.7175	30.2	11.6	1	2.21096	2.21096	no	no	no	no	no	no	no	no	yes	no	no	no	no	no	yes
validation	625	68	M	975.4	5	140	11.7	19.1696	1.64	115	94	85.3	52.0122	73.4	44.7561	13.9	4.4	2	0.0794521	0.0794521	yes	yes	yes	CD	yes	no	no	no	yes	no	no	yes	yes	yes	quit
validation	626	92	M	638.8	4.87	138	10.6	18.0802	1.4	88	37	57.6	41.1429	28.8	20.5714	50	16.3	2	0.0136986	0.0136986	no	yes	no	no	no	no	no	no	no	no	no	no	yes	no	quit
validation	627	56	M	18.8	0.51	135	12.8	20.6612	1.79	165	99	151.3	84.5251	89.1	49.7765	41.1	14.9	1	0.59726	0.59726	no	yes	no	no	no	no	no	no	no	no	no	no	no	no	yes
validation	629	75	M	43.8	1.4	143	12.9	23.7387	1.76	154	92	136.2	77.3864	88.6	50.3409	34.9	6.8	1	2.05205	2.05205	no	no	no	no	no	no	no	no	yes	no	no	no	no	no	no
validation	635	58	M	105.1	0.91	144	16.3	21.6193	1.56	139	85	115.1	73.7821	43.9	28.141	61.9	24.6	1	2.28767	2.28767	no	no	no	no	no	no	no	no	no	no	no	no	no	yes	quit
validation	636	72	M	51.5	1.38	138	7.6	26.4903	1.73	130	81	122.7	70.9249	69.5	40.1734	43.3	14.9	2	2.29863	2.29863	no	no	no	no	no	no	no	no	no	no	no	no	no	yes	yes
validation	637	69	M	169.2	1.28	135	11.9	24.6035	1.64	87	57	161.7	98.5976	117.8	71.8293	27.2	7.4	3	2.30685	2.30685	no	no	no	no	no	no	yes	no	yes	yes	no	no	no	yes	quit
validation	638	77	M	114.4	7.13	135	11	23.2428	1.67	173	82	109.2	65.3892	53.9	32.2754	50.6	18.6	1	2.18082	2.18082	no	no	no	no	no	no	no	no	yes	no	yes	no	yes	yes	quit
validation	640	84	M	28.2	2.09	139	11	24.0962	1.73	123	53	116.7	67.4566	71.6	41.3873	38.7	11.4	1	2.10959	2.10959	no	no	no	no	yes	no	no	no	yes	yes	yes	no	no	yes	yes
validation	642	76	M	1048.8	1.4	138	14.2	21.5707	1.65	137	110	142.9	86.6061	118.8	72	16.9	7.7	4	2.10959	2.10959	no	no	no	no	no	no	no	no	no	yes	yes	no	no	yes	quit
validation	643	55	F	352.6	0.65	140	15.9	26.8386	1.7	94	60	190.6	112.118	158.9	93.4706	16.6	6.3	3	2.10959	2.10959	no	no	no	no	no	no	yes	no	no	yes	yes	no	no	yes	quit
validation	644	82	F	14.4	0.25	129	13.2	12.1046	1.04	124	57	63.4	60.9615	35.9	34.5192	43.3	15.2	1							no	no	no	no	yes	no	no	no	no	no	no
validation	653	71	F	58	0.66	140	13.3	16.8475	1.35	144	87	54.7	40.5185	33.2	24.5926	39.3	11.8	1	1.42192	1.42192	no	yes	no	no	no	no	no	no	no	no	no	no	no	no	no
validation	654	80	F	117.2	0.9		14.9	28.1519	1.57	162	83	79.9	50.8917	53.3	33.949	33.3	9.7	2	2.11781	2.11781	no	no	no	no	no	no	no	no	yes	no	yes	yes	no	yes	quit
validation	655	67	F	261	0.85	142	13.3	23.227	1.54	111	65	97	62.987	55.8	36.2338	42.5	14.7	2	2.0137	2.0137	no	no	no	no	no	no	no	yes	no	no	yes	yes	no	no	no
validation	660	84	F	289	0.96	141	10.9	26.3556	1.54	192	80	109.1	70.8442	47.3	30.7143	56.6	15.8	3	2.17534	2.17534	no	no	no	no	no	no	yes	no	yes	no	no	no	no	no	no
validation	661	93	F	362.8	2.95	140	10.1	18.2615	1.29	150	57	66.4	51.4729	18.1	14.031	72.8	19.3	3	1.73973	1.73973	yes	yes	yes	CD	no	no	no	no	no	no	no	yes	no	no	no
validation	663	79	M	236.7	0.85	140	13.8	27.1416	1.81	149	82	116.5	64.3646	65.5	36.1878	43.8	12.1	1	2.14795	2.14795	no	no	no	no	no	no	no	no	yes	no	yes	yes	no	no	quit
validation	664	84	F	19.6	0.57	141	13.1	24.7737	1.5	131	79	72.2	48.1333	28.7	19.1333	60.3	19.2	1	0.50411	0.50411	no	yes	no	no	no	no	no	no	yes	no	yes	no	no	no	no
validation	668	61	M	59.4	1.09	140	15.8	33.3598	2.15	127	63	113.9	52.9767	55.8	25.9535	51	17.7	1	2.48767	2.48767	no	yes	no	no	no	no	no	no	yes	no	yes	no	no	yes	no
validation	670	89	M	1914.2	2.21	139	11.7	22.6409	1.49	133	76	163.6	109.799	131.6	88.3221	19.6	3.4	2	1.03562	1.03562	no	yes	no	no	no	no	yes	no	no	yes	no	no	no	yes	no
validation	672	83	M	15.9	0.88	140	14.6	22.6083	1.6	141	78	84.3	52.6875	38.6	24.125	54.2	15.2	1	0.857534	0.857534	no	no	no	no	no	no	no	no	no	no	no	no	no	no	no
validation	674	50	F	22.1	1.09		12.7	16.3556	1.26	106	69	69.7	55.3175	39.4	31.2698	43.6	15.4	2	2.16438	2.16438	no	no	no	no	yes	no	no	no	yes	no	no	no	no	no	no
validation	675	65	M	322.7				24.4827	1.78	118	72	122.5	68.8202	91.2	51.236	25.5	4.6	1	2.0137	2.0137	no	no	no	no	yes	no	no	no	yes	no	no	yes	no	no	quit
validation	676	82	M	78.4	0.81	143		20.9042	1.67	130	72	107.3	64.2515	55.2	33.0539	48.5	14.6	1	2.03288	2.03288	no	no	no	no	yes	no	no	no	no	no	no	yes	no	no	quit
validation	678	84	M	18.6	0.68	136	10.1	21.0254	1.58	122	59	107	67.7215	68.9	43.6076	35.6	10.6	1	0.652055	0.652055	no	yes	no	no	yes	no	no	no	no	no	no	no	no	no	quit
validation	680	82	F	735.2	3.03	139	9	24.8177	1.24	122	73	83	66.9355	51.6	41.6129	37.8	11.5	3	1.05205	0.865753	no	no	yes	HF	no	no	no	no	yes	yes	yes	yes	no	yes	no
validation	681	68	F	37.1	0.62	143	13.7	19.8791	1.47	150	87	93.5	63.6054	49.9	33.9456	46.6	13.2	1	2.19452	2.19452	no	no	no	no	no	no	no	no	no	no	no	no	no	no	no
validation	682	71	F	26.3	0.65	142	13.7	24.864	1.45	141	74	77.4	53.3793	26.2	18.069	66.2	20.1	1	1.24658	1.24658	no	no	no	no	no	no	no	no	no	no	no	no	no	no	quit
validation	683	50	F	7.8	0.54	140	10.7	22.5069	1.48	126	75	68.3	46.1486	36	24.3243	47.4	20.9	1	1.58356	1.58356	no	yes	no	no	no	no	no	no	no	yes	no	no	no	no	no
validation	684	64	M	20.6	1.35	140	15.5	23.8934	1.79	133	91	67.6	37.7654	35.4	19.7765	47.7	14.7	1	2.27123	2.27123	no	no	no	no	no	no	no	no	yes	yes	no	no	no	no	quit
validation	686	47	F	15.4	0.71	142	14.2	24.8358	1.64	116	62	80.7	49.2073	31.8	19.3902	60.6	20.6	1	2.10959	2.10959	no	no	no	no	no	no	no	no	no	no	no	no	no	no	yes
validation	687	60	M	243.4	0.79	141	12.9	24.9942	1.87	130	80	142.2	76.0428	91.5	48.9305	35.6	9.7	4	2.23288	1.32877	no	no	yes	HF	no	yes	no	no	no	no	no	no	no	no	quit
validation	688	80	M	17.9	1.02	140	9.7	21.1884	1.5	137	60	70.3	46.8667	31.7	21.1333	54.8	17.6	1	2.14795	2.14795	no	no	no	no	no	no	no	no	no	no	yes	no	no	yes	quit
validation	690	63	F	13.5	0.59	142	13.8	20.8077	1.45	150	81	84.9	58.5517	30.5	21.0345	64.1	17.9	1	2.21096	2.21096	no	no	no	no	no	no	yes	no	no	no	no	no	no	no	yes
validation	691	85	M	290.9	0.96	140	13.9	22.0386	1.66	148	73	109	65.6627	61	36.747	44.1	13.4	1	2.11507	2.11507	no	no	no	no	no	no	no	no	yes	yes	no	no	no	yes	quit
validation	692	64	M	180.8	6.09	140	10.5	19.2389	1.62	174	88	127.3	78.5802	67.7	41.7901	46.8	15.1	1	2.03836	2.03836	no	no	no	no	no	no	no	no	yes	yes	yes	no	yes	yes	yes
validation	697	81	F	33.3	1.22	140	9.2	19.328	1.51	151	66	93	61.5894	53.2	35.2318	42.8	15.2	2	2.13151	2.13151	no	no	no	no	no	no	no	no	yes	yes	yes	no	no	yes	no
validation	699	58	F	11	0.6	138	15	27.3909	1.77	117	76	65.2	36.8362	28.2	15.9322	56.7	19.8	1	1.89863	1.89863	no	no	no	no	no	no	no	no	no	no	no	no	no	no	no
validation	700	73	M	158.9	1.23	138	14.3	19.1001	1.56	131	83	118.5	75.9615	71.9	46.0897	39.4	11.5	2	2.26575	2.26575	no	no	no	no	no	no	yes	no	yes	yes	no	yes	no	no	quit
validation	702	89	F	43.1	0.77	132	12.2	22.5069	1.47	107	81	71.8	48.8435	43.1	29.3197	40	13.4	1	0.153425	0.153425	no	yes	no	no	no	no	no	no	yes	no	no	no	no	no	no
validation	705	62	M	180.6	1.08	143	10.7	24.1685	1.84	102	54	84.3	45.8152	55.5	30.163	34.2	10.2	1	2.21644	2.21644	no	no	no	no	no	no	no	no	no	yes	no	yes	no	yes	yes
validation	707	85	M	63.5	0.74	137	12.4	16.1843	1.43	136	70	90.9	63.5664	44.3	30.979	51.3	10.9	1	2.33973	2.33973	no	no	no	no	yes	no	no	no	no	no	no	no	no	no	no
validation	710	56	M	26.2	1.38	140	9.4	25.6055	1.85	144	82	171	92.4324	75.4	40.7568	55.9	19.3	1	2.27397	2.27397	no	no	no	no	yes	no	no	no	yes	no	yes	no	no	no	no
validation	713	69	M	1505	5.92	145	8.9	30.478	1.94	157	76	201.6	103.918	134	69.0722	33.6	10.2	3	0.854795	0.854795	no	yes	no	no	no	no	no	no	yes	yes	yes	no	no	no	quit
validation	714	87	F	177.3	1.36			20.8501	1.27	115	48	77.1	60.7087	29.2	22.9921	62.2	20.4	1	0.367123	0.452055	no	no	no	no	no	no	no	no	yes	no	no	no	no	no	no
validation	716	85	F	273.9	0.46	136	8.3	18.3673	1.2	97	56	61.6	51.3333	20.3	16.9167	67.2	22	2	0.216438	0.216438	no	yes	no	no	no	no	no	no	no	no	no	no	no	no	quit
validation	717	70	M	358.2	2.13	138	12.6	19.7373	1.58	99	57	188	118.987	129.3	81.8354	31.2	9.1	3	2.1589	1.91781	no	no	yes	HF	yes	no	yes	no	no	no	yes	no	no	yes	quit
validation	718	70	F	502.3	6.85	131	6.7	30.8596	1.75	72	52	92.4	52.8	56.3	32.1714	39.1	12.5	4	0.663014	0.663014	no	no	no	no	no	no	no	no	yes	yes	no	yes	no	no	quit
validation	719	87	F	255.7	1.92	141	11.7	28.3966	1.56	106	78	60.1	38.5256	36.6	23.4615	39.1	7.2	3	2.12603	0.0986301	no	no	yes	HF	yes	no	no	no	yes	yes	no	yes	no	yes	no
validation	720	63	F	24.7	0.61	142	14.6	21.3333	1.42	145	58	120.1	84.5775	39.2	27.6056	67.4	24.4	1	2.00274	2.00274	no	no	no	no	yes	no	no	no	no	no	no	no	no	no
validation	721	79	F	75.5	0.8	142	13.3	25.7756	1.44	163	81	89.9	62.4306	43.3	30.0694	51.8	16.8	1	2.16712	2.16712	no	no	no	no	yes	no	no	no	yes	no	yes	no	no	no	no
validation	725	75	F	135.5	0.78	141	13	26.8252	1.48	123	83	81.8	55.2703	57.1	38.5811	30.2	9.8	2	2.16712	2.16712	no	no	no	no	no	no	yes	no	yes	yes	no	yes	no	no	no
validation	728	71	F	30.6	0.99	134	13.3	25.6745	1.52	140	80	94.3	62.0395	55.2	36.3158	41.5	14.3	2	1.01644	1.01644	no	no	no	no	no	yes	no	no	yes	no	yes	no	no	no	no
validation	729	79	F	54.8	0.52	138	12.1	21.9752	1.52	145	73	96.2	63.2895	50.9	33.4868	47.1	14.6	2	1.43562	1.43562	no	no	no	no	no	no	no	no	no	no	no	no	no	no	no
validation	731	73	M	122.4	0.9	140	8.4	18.8246	1.59	145	89	101.4	63.7736	48.4	30.4403	52.3	18.6	1	1.98082	1.98082	no	no	no	no	no	no	no	no	yes	no	no	no	no	no	quit
validation	734	88	F	64.3	0.54	139	10.2	19.025	1.28	128	70	61.9	48.3594	19.9	15.5469	67.8	17.5	1	0.191781	0.191781	no	no	no	no	no	no	no	no	yes	no	no	no	no	no	no
validation	736	73	M	45.5	0.94	140	13	19.5312	1.5	100	64	78.8	52.5333	36.5	24.3333	53.6	15.5	1	2.24932	2.24932	no	no	no	no	no	no	no	no	no	no	no	no	no	no	quit
validation	739	74	M	42.8	1.09	140	12.6	20.5364	1.59	152	87	88.5	55.6604	44.1	27.7358	50.2	17.8	1	2.13425	2.13425	no	no	no	no	no	no	no	no	yes	no	yes	no	no	yes	quit
validation	743	62	F	488.1	8.37	135	11.8	23.8791	1.56	86	69	60.8	38.9744	35.5	22.7564	41.6	9.6	4	1.89589	0.463014	no	no	yes	MI	no	no	no	no	yes	yes	yes	no	yes	yes	no
validation	744	69	M	25.9	1.26	141	14.6	22.4996	1.69	111	64	89	52.6627	54.6	32.3077	38.6	14.1	1	2.07123	2.07123	no	no	no	no	no	no	no	no	yes	no	yes	no	no	yes	quit
validation	745	84	M	72	1.32	140	13.7	22.2336	1.63	132	82	114	69.9387	66.9	41.0429	41.4	13.9	1	2.24658	2.24658	no	no	no	no	no	no	no	no	yes	no	yes	no	no	yes	quit
validation	747	71	M	91.2	0.76	141	13.5	26.7299	1.94	131	77	115.2	59.3814	47.9	24.6907	58.4	16.4	1	1.64658	1.64658	no	no	no	no	no	no	no	no	yes	no	yes	no	no	yes	yes
validation	751	88	F	77.9	0.93			24.0329	1.27	151	75	77.1	60.7087	36.6	28.8189	52.6	20.3	1							no	no	no	no	yes	no	yes	no	no	no	no
validation	755	62	M	256.6	1.32	137	11.3	25.7568	1.85	87	53	216.3	116.919	128.9	69.6757	40.4	15.4	3	2.25479	2.25479	no	no	no	no	yes	no	no	no	yes	yes	yes	no	no	no	quit
validation	756	62	M	64.3	1.83	134	21.2	23.6507	1.83	123	92	181.7	99.2896	158.6	86.6667	12.7	5.3	3	2.12055	2.12055	no	no	no	no	yes	no	yes	no	yes	no	yes	no	no	yes	quit
validation	757	36	F	8.1	0.71	139	14.2	39.0625	2.02	122	71	121.1	59.9505	82.1	40.6436	32.2	12.6	1	2.32329	2.32329	no	no	no	no	no	no	no	no	no	no	no	no	no	no	yes
validation	759	83	M	47.3	1.45	141	15.6	24.4868	1.67	143	63	81.1	48.5629	30.3	18.1437	62.6	19.9	1	0.424658	0.424658	yes	yes	yes	CD	no	no	no	no	yes	no	no	no	no	no	yes
validation	760	61	F	27.4	0.74	132	13.7	14.758	1.27	139	86	87.5	68.8976	57.9	45.5906	33.9	8.2	2	2.24384	2.24384	no	no	no	no	yes	no	no	no	no	yes	no	no	no	no	no
validation	765	54	M	14.7	0.57	137	14.2	27.7551	2.02	172	108	108.4	53.6634	56.7	28.0693	47.7	13.2	1	1.40822	1.40822	no	yes	no	no	no	no	no	no	no	no	yes	no	no	no	yes
validation	767	62	M	130.2	0.66	139	15.2	25.3549	1.93	132	104	100.4	52.0207	62.9	32.5907	37.3	13.7	2	0.958904	0.958904	no	no	no	no	no	yes	no	no	yes	yes	no	yes	no	no	quit
validation	769	65	M	84.2	1.26	142	13.7	21.8032	1.64	127	94	77.5	47.2561	42.4	25.8537	45.3	13.8	2	2.23014	2.23014	no	no	no	no	yes	no	no	no	yes	no	yes	yes	no	no	quit
validation	774	66	M	8.5				24.921	1.9	108	78	97.9	51.5263	74.7	39.3158	23.7	6.9	1	2.18356	2.18356	no	no	no	no	no	no	no	no	yes	no	no	no	no	no	quit
validation	775	51	M	1749.2	2.91	139	8.1	23.4322	1.7	126	70	238.4	140.235	197.3	116.059	17.2	4.1	3	2.22466	1.93973	no	no	yes	HF	no	no	yes	no	yes	yes	yes	no	no	yes	yes
validation	776	67	M	33	1.19	140	10.8	17.2013	1.51	140	80	57	37.7483	34.4	22.7815	39.6	10.2	1	2.25205	2.25205	no	no	no	no	no	no	no	no	yes	no	no	no	no	yes	yes
validation	777	75	F	62.7	0.83	141	15.3	24.4705	1.51	125	68	88.8	58.8079	62	41.0596	30.1	11.5	1	1.48219	0.0739726	no	no	no	no	no	yes	no	no	yes	no	no	no	no	no	no
validation	778	79	M	11.9	0.81	128	13.4	23.6614	1.84	136	70	60.7	32.9891	41.4	22.5	31.8	11.3	1	0.112329	0.112329	no	no	no	no	no	no	no	no	no	yes	no	no	no	yes	quit
validation	784	66	F	27.8	1.33	135	10.7	21.4573	1.38	103	64	68.8	49.8551	39.2	28.4058	43	14.1	1	2.15068	2.15068	no	no	no	no	no	no	no	no	yes	no	no	no	no	no	no
validation	786	66	M	12.4	0.97	135	13.3	26.9972	1.81	136	74	64.9	35.8564	39.3	21.7127	39.4	14.1	1	2.19178	2.19178	no	no	no	no	no	no	no	no	no	yes	no	no	no	no	quit
validation	788	73	M	475.3	0.68	130	10.6	22.4323	1.57	109	63	109.4	69.6815	74.6	47.5159	31.8	9.2	3	0.030137	0.030137	no	yes	no	no	no	no	no	no	no	no	no	no	no	yes	quit
validation	789	82	M	76.1	5.08	145	13.7	30.6641	1.82	133	85	72.4	39.7802	46.8	25.7143	35.3	9.6	2	2.30959	2.30959	no	no	no	no	no	no	no	no	yes	yes	yes	no	no	yes	no
validation	790	79	M	287.8	0.78	134	15.1	24.6094	1.67	151	97	92.4	55.3293	54.2	32.4551	41.4	9.4	3	2.30411	2.30411	no	no	no	no	no	no	no	no	no	yes	yes	no	no	yes	quit
validation	794	75	F	354.6	1.28	142	10.5	31.5097	1.7	113	56	101	59.4118	85	50	15.8	1.8	4	2.42466	2.42466	no	no	no	no	yes	no	no	no	yes	yes	yes	no	no	yes	yes
validation	795	52	M	102.1	1.15	140	11.5	25.9874	2.26	149	92	308.9	136.681	256.6	113.54	16.9	3.7	3	1.87945	1.23014	no	no	yes	HF	no	yes	no	no	yes	no	no	yes	no	no	quit
validation	803	81	F	123.2	0.82		11.4	25.994	1.5	128	60	96.3	64.2	50.4	33.6	47.6	15.4	1	2.04384	2.04384	no	no	no	no	yes	no	no	no	yes	yes	yes	no	no	yes	no
validation	805	42	F	144	0.61	139	15.6	20.8292	1.29	124	69	126.3	97.907	53	41.0853	58	23.5	4	2.20822	1.41918	no	no	yes	HF	no	no	no	no	no	no	no	no	no	no	no
validation	806	70	F	8.4	0.74	141	12.9	24.6094	1.67	149	86	77.1	46.1677	41.1	24.6108	46.7	15	1	2.10137	2.10137	no	no	no	no	no	no	no	no	no	no	no	no	no	no	no
validation	808	69	F	243	2.41	141	10.7	21.7715	1.3	180	93	101.1	77.7692	53.9	41.4615	46.7	18.6	4	2.21918	2.21918	no	no	no	no	no	no	no	no	yes	yes	no	no	no	no	quit
validation	809	76	F	22.5	0.71	140	13.4	25.0247	1.6	161	69	68.9	43.0625	27.2	17	60.5	17.4	1	1.25753	1.25753	no	no	no	no	no	no	no	no	yes	no	yes	yes	no	no	no
validation	810	64	F	8.1				24.648	1.53	129	64	80.4	52.549	30.3	19.8039	62.3	24.3	1	2.18082	2.18082	no	no	no	no	no	no	no	no	yes	no	no	no	no	no	no
validation	811	40	F	11.8	0.61	140	14	21.5306	1.56	111	76	77.2	49.4872	44.3	28.3974	42.7	18.7	1	0.747945	0.747945	no	no	no	no	no	no	no	no	no	no	no	yes	no	no	no
validation	812	42	F	11.1	0.67	138	13.6	19.2974	1.38	142	68	72.8	52.7536	37.1	26.8841	49.1	16.9	1	1.39726	1.39726	no	no	no	no	no	no	yes	no	no	no	no	no	no	no	yes
validation	817	66	F	9.5	0.64	140	11.6	20.8117	1.47	104	64	68.3	46.4626	28.6	19.4558	58.1	21.4	1	1.58082	1.58082	no	no	no	no	no	no	no	no	no	no	yes	no	no	no	no
validation	818	73	F	176.3	1	141	10.9	22.8268	1.54	137	74	81.1	52.6623	37.5	24.3506	53.8	20.9	1	0.882192	0.882192	no	no	no	no	no	no	no	no	no	no	no	no	no	no	no
validation	819	37	F	32.3	0.6	141	14	27.1111	1.56	135	103	61.9	39.6795	27.2	17.4359	56	14.8	1	0.816438	0.816438	no	no	no	no	no	no	no	no	no	no	no	no	no	no	no
validation	822	74	M	47.2	1.3		13.2	22.7009	1.75	156	92	107.2	61.2571	57.7	32.9714	46.2	14.5	1	2.16712	2.16712	no	no	no	no	no	no	no	no	yes	yes	yes	no	no	no	no
validation	823	88	F	66.3	0.47		11.9	17.9419	1.29	143	84	49.4	38.2946	27.4	21.2403	44.5	13.6	1	1.00548	1.00548	no	no	no	no	yes	no	no	no	no	no	no	no	no	no	no
validation	824	83	F	463.5	1.28	139	11.6	17.7778	1.31	90	56	75.6	57.7099	41.9	31.9847	44.5	5.8	2	2.57534	2.57534	no	no	no	no	no	no	no	yes	yes	no	yes	yes	no	no	no
validation	825	66	F	221.9	1.06	139	13.8	21.0222	1.41	167	77	146.4	103.83	117.1	83.0496	20	7.7	2	2.20548	2.20548	no	no	no	no	no	no	yes	no	yes	yes	yes	no	no	no	no
validation	828	66	F	49	1.17	139	12	27.1229	1.6	97	58	110.3	68.9375	46.8	29.25	57.5	22.4	2	2.15342	2.15342	no	no	no	no	no	no	no	no	yes	no	no	no	no	no	no
validation	834	68	F	37.8	0.56			17.9418	1.36	114	63	73	53.6765	28.4	20.8824	61.1	22.8	1	0.306849	0.306849	no	no	no	no	no	no	no	no	no	no	no	no	no	no	no
validation	835	75	M	197.6	1.27	141	15.8	22.0876	1.71	136	83	123.2	72.0468	79	46.1988	35.9	7.1	2	1.86575	1.86575	no	no	no	no	no	no	no	yes	yes	no	no	yes	no	no	no
validation	836	91	M	57.4	1.19	134	10.5	20.7756	1.43	147	72	63.4	44.3357	33.3	23.2867	47.5	17.4	1	0.958904	0.958904	no	yes	no	no	no	no	no	no	no	yes	no	no	no	no	quit
validation	837	56	M	6.4	0.9	141	13.9	28.4067	2.03	142	89	138.4	68.1773	85.2	41.9704	38.4	13.4	1	2.19178	2.19178	no	no	no	no	no	no	no	no	yes	yes	yes	no	no	no	quit
validation	838	79	F	32.5	0.67	138	11.5	22.792	1.31	145	79	52.3	39.9237	19	14.5038	63.6	23.1	1	2.03562	2.03562	no	no	no	no	no	no	no	no	no	no	yes	no	no	no	no
validation	840	74	F	87.9	0.79	144	13.7	25.9574	1.45	179	85	106.6	73.5172	61	42.069	42.8	12.4	1	2.04932	2.0411	no	no	yes	HF	no	no	no	no	yes	no	yes	no	no	no	no
validation	841	74	M	28.4	1.26	140	13.7	24.2989	1.8	152	76	121	67.2222	74.9	41.6111	38.1	12.9	1	2.21096	2.21096	no	no	no	no	no	no	no	no	no	no	yes	no	no	no	quit
validation	844	62	M	10.6	1.54	140	12.6	26.9353	1.84	111	79	72.7	39.5109	38.5	20.9239	47	15.6	1	2.18356	2.18356	no	no	no	no	no	no	no	no	no	yes	yes	no	no	no	quit
validation	845	72	M	24.6	0.86	140	11.7	20.8533	1.47	135	79	89.5	60.8844	41	27.8912	54.2	15.4	1	1.11233	1.11233	no	no	no	no	no	no	no	no	no	no	no	no	no	yes	yes
validation	846	76	M	240.2	1.25	137	15	27.1809	1.81	130	70	98.2	54.2541	89.1	49.2265	9.3	2	1	2.19178	0.189041	no	no	yes	HF	no	no	no	no	yes	yes	yes	no	no	yes	quit
validation	847	72	M	49.4	1.02	138	12.7	26.2336	1.72	207	106	85.2	49.5349	50.7	29.4767	40.5	9.8	2	2.16712	2.16712	no	no	no	no	no	no	no	no	yes	yes	yes	no	no	yes	quit
validation	849	43	F	9	0.66	139	10.7	20.0035	1.5	90	62	61.5	41	23.4	15.6	61.9	22.4	1	2.14795	2.14795	no	no	no	no	no	no	no	no	no	no	no	no	no	no	no
validation	850	75	M	59.6	0.75	139	14.1	26.8675	1.88	131	66	109.1	58.0319	53.7	28.5638	50.8	17.5	1	1.12603	1.12603	no	no	no	no	no	no	no	no	yes	no	yes	no	no	yes	quit
validation	851	49	M	352	1.12	136	16.6	31.4879	2.02	131	100	252.5	125	196.1	97.0792	22.3	4.9	3	2.26301	2.26301	no	no	no	no	no	yes	no	no	yes	no	no	yes	no	no	no
validation	853	64	F	19.5	0.59	142	12.1	25.0772	1.41	137	77	94.4	66.9504	56.2	39.8582	40.5	17.2	1	2.00548	2.00548	no	no	no	no	yes	no	no	no	yes	yes	yes	no	no	no	no
validation	854	82	M	63.4	1.38	139	9.7	22.4051	1.62	160	42	234.1	144.506	98.9	61.0494	57.8	20	1	1.37808	1.37808	no	no	no	no	yes	no	no	no	yes	no	no	no	no	no	no
validation	855	64	M	144.5	0.83	141	15.4	22.7862	1.63	114	57	169.2	103.804	77.7	47.6687	54	17.3	2	2.16712	2.16712	no	no	no	no	yes	no	no	no	no	no	no	yes	no	no	quit
validation	859	83	F	48.9	0.52	135	11.1	21.1637	1.42	117	75	55.7	39.2254	21.1	14.8592	62.2	23	1	0.934247	0.934247	no	no	no	no	no	no	no	no	no	no	no	yes	no	no	quit
validation	860	62	F	1997.3	1.89	141	11.3	20.7923	1.45	84	55	158.6	109.379	141.7	97.7241	10.6	0.1	4	1.20548	1.11233	no	no	yes	HF	no	no	yes	no	yes	no	yes	yes	no	yes	yes
validation	861	67	M	36.5	0.76	142	14.4	21.83	1.62	127	59	148.9	91.9136	67.9	41.9136	54.4	21.1	1	2.10959	2.10959	no	no	no	no	yes	no	no	no	yes	no	no	no	no	no
validation	862	72	M	609.2	1.67	139	13.8	15.3107	1.45	99	70	193	133.103	170	117.241	11.9	3.5	3	2.20274	2.20274	no	no	no	no	no	yes	no	no	yes	no	no	yes	no	no	quit
validation	863	50	M	385.3	1.1	143	15.7	25.6896	1.91	115	60	174.8	91.5183	136.1	71.2565	22.2	5.6	3	0.29863	0.29863	yes	yes	yes	CD	yes	no	no	no	no	no	no	yes	no	no	quit
validation	864	94	M	182.2	2.35	136	5.8	23.4375	1.62	140	70	119.9	74.0123	70.2	43.3333	41.5	11.8	2	2.07123	2.07123	no	no	no	no	no	no	no	no	yes	no	no	yes	no	no	quit
validation	868	80	F	72.4	0.35			24.7192	1.17	104	62	75.1	64.188	26	22.2222	65.4	18.9	1	0.117808	0.117808	no	no	no	no	no	no	no	no	no	no	no	no	no	no	no
validation	869	69	M	26.6	0.9	139	14.5	23.1206	1.86	135	88	85.8	46.129	50.6	27.2043	41	11.8	1	2.11233	2.11233	no	no	no	no	no	no	no	no	no	no	no	no	no	no	quit
validation	870	80	F	95.3	0.69	142	12.7	25.4375	1.53	168	85	101.1	66.0784	60.8	39.7386	39.8	14	1	2.15068	2.15068	no	no	no	no	no	no	no	no	yes	no	no	no	no	no	no
validation	871	77	M	639.9	1.04	139	12.1	22.4936	1.49	118	65	113.1	75.906	58.9	39.5302	47.9	16.5	2	1.59178	1.59178	no	no	no	no	no	no	no	no	yes	no	no	yes	no	no	no
validation	873	67	M	3.6	0.99			22.0633	1.79	141	81	104.5	58.3799	62.7	35.0279	40	15.3	1	1.97534	1.97534	no	no	no	no	no	no	no	no	yes	yes	no	no	no	no	no
validation	875	86	M	240.5	1.02	126	14.4	24.4141	1.77	98	54	113	63.8418	52.7	29.774	53.4	18.5	1	0.528767	0.528767	no	no	no	no	no	no	no	no	no	no	no	no	no	no	no
validation	876	65	M	380.2	0.67	134	9.5	19.0311	1.63	107	72	152.6	93.6196	110.5	67.7914	27.6	6.9	2	0.0821918	0.0821918	yes	yes	yes	CD	no	yes	no	no	no	no	no	no	no	no	yes
validation	877	61	M	316.7	6.94	137	10.7	30.7374	1.95	147	81	170.5	87.4359	104.7	53.6923	38.6	11.9	2	2.65479	2.41644	no	no	yes	HF	no	no	no	no	yes	yes	no	no	yes	yes	yes
validation	880	72	F	20.4	0.6	143	11.8	20.5754	1.43	154	91	58.4	40.8392	25.6	17.9021	56.2	16.9	1	2.16712	2.16712	no	no	no	no	no	no	no	no	yes	no	yes	no	no	yes	no
validation	881	64	M	43.9	0.98	141	12.6	20.6142	1.57	109	70	80.8	51.465	36.7	23.3758	54.6	18.8	2	2.74247	2.74247	no	no	no	no	no	no	no	no	no	no	yes	no	no	no	quit
validation	882	73	M	22.7	0.99	142	14.4	28.0678	1.86	125	71	100.9	54.2473	71.8	38.6022	28.8	14.7	1	2.1863	2.1863	no	no	no	no	no	no	no	no	yes	no	yes	no	no	yes	yes
validation	885	76	F	22.2	0.53	141	11.7	18.048	1.26	118	63	78	61.9048	34.6	27.4603	55.6	21	1	1.09863	1.09863	no	no	no	no	no	no	no	no	yes	no	no	no	no	no	no
validation	887	61	M	29.8	0.7	138	13.8	28.6048	1.82	114	64	92.1	50.6044	33.1	18.1868	64	18.8	1	1.69041	1.69041	no	no	no	no	no	no	no	no	no	no	no	no	no	no	quit
validation	890	65	M	19.5	0.78	143	14.9	25.6096	1.8	165	97	107.3	59.6111	45.2	25.1111	57.8	18	1	1.56164	1.56164	no	no	no	no	no	no	no	no	no	no	no	no	no	no	quit
validation	891	78	F	45.7	0.69	139	13.9	25.3333	1.53	194	95	107	69.9346	54.2	35.4248	49.3	20.7	1	1.64932	1.64932	no	no	no	no	no	no	no	no	yes	no	no	no	no	no	yes
validation	892	83	M	17.9	0.8	141	13.5	25.669	1.74	131	68	120.8	69.4253	65.3	37.5287	46	9.8	1	2.20548	2.20548	no	no	no	no	no	no	no	no	yes	yes	yes	no	no	yes	no
validation	895	70	F	216.2	0.58	140	13.1	20.7198	1.39	166	74	74.5	53.5971	50.8	36.5468	31.8	13.4	2	1.7726	1.7726	no	no	no	no	no	no	no	no	yes	no	yes	yes	no	yes	no
validation	897	72	F	14.8	0.63	143	13.4	28.8624	1.46	173	74	96.8	66.3014	55.1	37.7397	43.1	14.1	1	2.14247	2.14247	no	no	no	no	no	no	no	no	yes	no	yes	no	no	yes	no
validation	898	79	F	28.4	0.49	134	11.9	16.8064	1.35	123	63	67.3	49.8519	28.7	21.2593	57.4	18.9	1	1.8	1.08219	no	no	yes	HF	no	no	no	no	no	no	no	no	no	no	no
validation	900	73	F	357.4	6.74	136	7.8	22.2137	1.48	163	85	106	71.6216	44.6	30.1351	57.9	17.2	2	1.53151	1.53151	no	no	no	no	no	no	no	no	yes	no	no	no	no	no	no
validation	902	88	F	132.9	1.56	137	12.8	24.5487	1.37	117	69	52	37.9562	29.8	21.7518	42.8	11.7	2							no	no	no	no	yes	no	no	yes	no	no	no
validation	909	61	M	8.1	1.09	138	14.2	26.4274	1.86	134	80	118.5	63.7097	73.5	39.5161	38	15	1	2.03288	2.03288	no	no	no	no	no	yes	no	no	no	yes	yes	no	no	no	quit
validation	912	32	F	178.6	6.2	139		24.9376	1.68	92	51	96.8	57.619	32.7	19.4643	66.2	27.9	2	0.720548	0.720548	no	no	no	no	no	no	no	no	no	no	no	no	yes	no	quit
validation	913	21	F	31.8	0.57			18.4648	1.31	116	55	63.3	48.3206	28.4	21.6794	55.2	24.3	1	2.06027	2.06027	no	no	no	no	no	no	no	no	no	no	no	no	no	no	no
validation	916	74	M	513.7	4.32	137	9.6	23.3704	1.83	156	79	175.1	95.6831	104.8	57.2678	40.1	8.6	3	1.53699	0.958904	no	no	yes	HF	no	no	no	no	yes	yes	yes	no	no	yes	no
validation	917	76	F	89.3	0.61	142	11.5	34.3876	1.63	149	78	115.2	70.6748	60.7	37.2393	47.3	12.1	3	2.08767	2.08767	no	no	no	no	yes	no	no	no	yes	yes	no	yes	no	yes	no
validation	919	76	M	171.1	0.82	145	15.5	22.6757	1.73	158	60	108.5	62.7168	35.6	20.578	67.2	16.1	1	1.31233	1.31233	no	no	no	no	no	no	no	no	yes	no	no	yes	no	no	quit
validation	920	72	M	183.1	0.94	137	13.9	18.4387	1.62	125	88	74.6	46.0494	54.2	33.4568	27.4	7.6	1	2.16712	2.16712	no	no	no	no	no	no	no	no	yes	yes	yes	yes	no	yes	yes
validation	921	41	M	24.1	0.93	142	13.9	19.12	1.53	122	68	100.9	65.9477	43.3	28.3007	57.1	18.7	1	1.09041	1.09041	no	no	no	no	no	no	no	no	no	no	no	no	no	no	no
validation	923	70	M	179.8	0.79	143	12.3	23.7581	1.56	171	62	112.3	71.9872	53	33.9744	52.8	18.2	2	2.09315	2.09315	no	no	no	no	no	no	no	no	yes	no	no	no	no	no	quit
validation	924	79	M	794.9	10.92	144	9.4	22.6512	1.66	135	70	124	74.6988	60.6	36.506	51.1	13.3	3	2.23562	2.23562	no	no	no	no	no	no	no	no	yes	yes	no	no	no	yes	no
validation	925	83	M	512.7	1.08	141	11.5	19.4943	1.3	145	70	88.3	67.9231	58.1	44.6923	34.1	8.7	2	2.06301	0.158904	no	no	yes	HF	no	no	no	no	yes	no	yes	no	no	yes	quit
validation	929	72	F	252.1	0.8	140	7.8	23.2885	1.48	186	91	112.5	76.0135	57.6	38.9189	48.8	16.4	2	0.293151	0.293151	no	no	no	no	yes	no	no	no	yes	no	no	no	no	no	no
validation	930	29	F	11.2	1.11	119	8.9	19.313	1.44	97	74	71.1	49.375	39.3	27.2917	44.7	17.7	1	1.95616	1.95616	no	no	no	no	no	no	no	no	no	no	no	no	no	no	no
validation	932	49	M	143.3	0.75	135	15.6	19.1718	1.55	108	64	186.8	120.516	147.8	95.3548	20.9	7.6	2	1.96164	1.96164	no	no	no	no	yes	yes	no	no	no	yes	no	yes	no	no	yes
validation	933	67	M	5.9	0.83	132	13.6	25.4325	1.85	143	80	114.2	61.7297	67.7	36.5946	40.7	16.2	1	0.558904	0.558904	no	yes	no	no	no	no	no	no	no	yes	no	no	no	no	quit
validation	935	84	F	26	0.68	137	12.9	21.5169	1.32	147	76	63.6	48.1818	26.4	20	58.4	20.4	1	2.23288	2.23288	no	no	no	no	no	no	no	no	yes	no	yes	no	no	no	no
validation	936	81	F	15.5	0.57	141	14.6	21.5019	1.53	144	85	62.5	40.8497	36.8	24.0523	41.2	14.3	1	0.378082	0.378082	no	yes	no	no	no	no	no	no	yes	no	no	no	no	no	no
validation	937	50	F	453				18.7305	1.41	94	60	100.3	71.1348	49.7	35.2482	50.5	16.9	1	2.04932	2.04932	no	no	no	no	no	yes	no	no	no	no	no	yes	no	no	quit
validation	941	65	M	78.8	2.47	126	7.9	18.2899	1.49	138	77	130.1	87.3154	50.2	33.6913	61.4	20.2	2							yes	no	no	no	yes	yes	no	no	no	no	quit
validation	944	74	M	445.71	0.96	135	13	17.9187	1.44	147	73	75.6	52.5	55.5	38.5417	26.6	6.8	2	1.0137	1.0137	no	no	no	no	no	no	yes	no	yes	yes	no	yes	no	yes	yes
validation	945	66	M	152.9	5.47	138	11.4	20.1951	1.55	131	64	115.5	74.5161	70.7	45.6129	38.8	11.9	2	1.06027	0.646575	no	no	yes	HF	no	no	no	no	no	yes	no	yes	yes	yes	quit
validation	948	57	F	31.7	0.65	139	12.8	19.6324	1.46	131	71	79.3	54.3151	34.7	23.7671	56.2	19.8	1	2.07123	2.07123	no	no	no	no	no	no	no	no	no	no	yes	no	no	no	no
validation	950	83	F	67.1	0.75	141	11.1	27.921	1.45	143	61	72.6	50.069	42.6	29.3793	41.3	13.9	1	2.02192	2.02192	no	no	no	no	no	no	no	no	yes	no	no	no	no	yes	no
validation	951	61	M	36.7	1.12	136	15.9	18.843	1.55	161	95	77.3	49.871	44	28.3871	43.2	14.8	1	0.268493	0.268493	no	yes	no	no	no	no	no	no	yes	yes	no	no	no	no	quit
validation	952	54	M	14.8	1.05	137	13.8	24.3911	1.87	108	69	105.2	56.2567	47.7	25.508	54.7	18.3	1	0.536986	0.536986	no	no	no	no	no	no	no	no	yes	no	no	no	no	yes	quit
validation	953	89	F	124.3	0.51	142	12.7	20.5291	1.34	204	101	60.3	45	34	25.3731	43.6	14.6	2	1.33425	1.33425	no	no	no	no	no	no	no	no	yes	no	no	no	no	no	no
validation	954	72	M	385	3.15	146	9.8	23.8751	1.72	118	69	118.9	69.1279	79.4	46.1628	33.2	7	3	2.13973	1.73151	no	no	yes	HF	no	no	no	no	yes	yes	no	yes	no	yes	quit
validation	958	85	M	40.3	1.04	140	14.3	21.6413	1.45	170	61	64.4	44.4138	35.1	24.2069	45.4	17.9	2	2.10959	2.10959	no	no	no	no	no	no	no	no	yes	no	no	no	no	no	quit
validation	959	60	F	91.9	1.14	144	13.7	33.0742	1.89	142	77	126.5	66.9312	84.9	44.9206	32.9	9.7	2	2.10959	2.10959	no	no	no	no	no	yes	no	no	yes	no	no	no	no	no	no
validation	963	79	F	71.6	0.59		11.3	22.1836	1.34	128	67	57.1	42.6119	30	22.3881	47.5	17.3	2	1.89863	1.89863	no	no	no	no	yes	no	no	no	yes	no	no	no	no	no	no
validation	964	72	F	38.2				25.0222	1.73	149	67	81.1	46.8786	46.4	26.8208	42.8	12.6	1	1.7726	1.7726	no	no	no	no	no	no	no	no	yes	yes	yes	no	no	no	no
validation	965	65	F	8.4	0.88	145	12.1	24.9069	1.56	143	63	96.4	61.7949	49.6	31.7949	48.5	16.2	1	2.03288	2.03288	no	no	no	no	no	yes	no	no	no	no	no	no	no	no	no
validation	966	71	F	85	0.86	146	10.5	22.5183	1.39	110	67	115.8	83.3094	63	45.3237	45.5	16.2	2	2.12877	2.12877	no	no	no	no	no	no	no	no	no	no	no	no	no	no	no
validation	968	59	F	45.7	0.78	141	13.8	23.3091	1.54	141	82	113.3	73.5714	57.9	37.5974	48.9	16.4	1	2.2137	2.2137	no	no	no	no	no	no	no	no	yes	no	no	no	no	no	yes
validation	969	66	M	32.6	0.66	142	10.6	20.6886	1.6	150	92	116.3	72.6875	70.5	44.0625	39.4	15	1	1.94247	1.94247	no	no	no	no	no	no	no	no	no	no	yes	no	no	yes	quit
validation	971	77	F	45.7	1.48	139	10.7	17.4818	1.36	116	63	72.7	53.4559	28.5	20.9559	60.7	19.9	1	2.09863	2.09863	no	no	no	no	no	no	no	no	yes	no	no	yes	no	no	no
validation	974	81	M	46.3				22.555	1.66	146	81	64.3	38.7349	35.3	21.2651	45.1	12.7	1	1.6137	1.6137	no	no	no	no	no	no	no	no	yes	yes	no	no	no	no	quit
validation	975	73	F	342.4	0.6	144	14.9	19.7777	1.51	169	95	92.6	61.3245	46.4	30.7285	49.9	16	2	2.21644	2.21644	no	no	no	no	no	no	no	no	yes	no	no	yes	no	no	no
validation	976	70	M	199.9	7.33	137	11.2	17.0703	1.43	190	74	112.5	78.6713	74.1	51.8182	34.2	9.7	2	2.10959	2.10959	no	no	no	no	no	no	no	no	yes	yes	yes	no	yes	yes	quit
validation	977	81	M	205.5				22.8564	1.86	165	55	146	78.4946	60.9	32.7419	58.3	15.7	2	1.93973	1.93973	no	no	no	no	yes	no	no	no	yes	no	no	no	no	no	quit
validation	978	72	F	13.5	0.72	140	13.1	25.974	1.6	130	84	75.8	47.375	34.5	21.5625	54.5	15.9	1	2.21644	2.21644	no	no	no	no	no	no	no	no	no	no	no	no	no	no	no
validation	979	69	M	17.2	0.84	140	15.8	24.5089	1.82	127	88	64.5	35.4396	26.4	14.5055	59	21	1	2.05753	2.05753	no	no	no	no	no	no	no	no	no	no	no	no	no	no	no
validation	981	79	M	34.7	1.07	138	14	25.355	1.77	144	80	78.9	44.5763	50.4	28.4746	36.1	12.8	1	1.06575	1.06575	no	no	no	no	no	no	no	no	no	yes	yes	no	no	yes	quit
validation	982	52	F	39	1.6	141	10.7	19.5126	1.43	131	82	74.2	51.8881	43.6	30.4895	41.3	11.6	1	2.66027	2.66027	no	no	no	no	no	no	no	no	yes	no	no	no	no	no	no
validation	983	81	M	96.6	0.89	140	12.4	22.3488	1.57	127	65	98.9	62.9936	60	38.2166	39.3	11.5	1	1.37808	1.37808	no	no	no	no	no	no	no	no	yes	no	yes	no	no	yes	quit
validation	984	79	M	1692.8	10.06	137	10.4	22.0386	1.66	159	64	147.2	88.6747	68.9	41.506	53.2	10.4	3	1.83288	0.643836	no	no	yes	HF	yes	no	no	no	yes	no	no	no	yes	no	quit
validation	985	84	M	234				21.4536	1.61	173	92	126	78.2609	78.4	48.6957	37.8	13.9	1	1.97534	1.97534	yes	yes	yes	CD	no	no	no	no	yes	yes	yes	no	no	yes	quit
validation	987	80	M	1430.7	1.74	138	13.3	25.3902	1.6	89	61	125.9	78.6875	106.5	66.5625	15.4	0.6	4							no	no	no	no	yes	no	no	yes	no	yes	quit
validation	988	58	M	2.9	0.89	139	14.8	27.6095	1.86	107	71	76.9	41.3441	36	19.3548	53.2	18.2	1	0.0849315	0.0849315	no	no	no	no	no	no	no	no	no	no	no	no	no	no	yes
validation	991	52	M	12.4	0.91	138	13.7	16.9796	1.63	111	65	78.6	48.2209	47.6	29.2025	39.5	17.2	1	2.10411	2.10411	no	no	no	no	no	no	no	no	no	no	no	no	no	no	quit
validation	994	75	M	39.4	0.93	140	13.1	19.8914	1.57	141	74	76.8	48.9172	34	21.6561	55.8	15.3	1	1.06849	1.06849	no	no	no	no	no	no	no	no	yes	no	yes	no	no	no	no
validation	995	82	M	279.3	0.86	136	10.7	24.0055	1.67	145	74	122.3	73.2335	58.1	34.7904	52.5	13.6	2	2.60548	2.6	no	no	yes	HF	no	no	no	no	yes	yes	no	no	no	no	quit
validation	997	72	M	37.3	1.05	137	14.2	28.1969	1.79	136	87	87.9	49.1061	51.7	28.8827	41.1	12.7	1	0.515068	0.515068	no	yes	no	no	no	no	no	no	yes	yes	no	no	no	no	yes
validation	998	49	M	12.6	0.93	138	15.7	23.03	1.74	155	101	100.1	57.5287	41.4	23.7931	58.7	21.1	1	2.6274	2.6274	no	no	no	no	no	no	no	no	no	no	no	no	no	no	yes
validation	1001	83	F	133.6	8.05	142	11.5	21.0574	1.3	169	76	82.1	63.1538	36.5	28.0769	55.6	17.2	1	2.32055	2.32055	no	no	no	no	no	no	no	no	yes	no	yes	no	no	no	no
validation	1002	65	M	563.2	8.63	140	12.9	22.1107	1.74	122	81	154.1	88.5632	128.6	73.908	16.5	4.2	2	1.11507	1.11507	no	no	no	no	no	no	no	no	yes	yes	yes	no	yes	yes	quit
validation	1003	72	M	79.3	0.99	136	18.6	20.7612	1.71	135	61	98.5	57.6023	47.9	28.0117	51.4	11.9	1	0.0712329	0.0712329	yes	yes	yes	CD	no	no	no	no	yes	no	no	no	no	no	yes
validation	1004	57	M	55.5	0.91	141	14.9	23.3011	1.9	189	102	146.4	77.0526	93.7	49.3158	36	9.2	1	1.96438	1.96438	no	no	no	no	no	no	yes	no	yes	no	no	no	no	no	no
validation	1006	85	F	154.6	0.96	141	11.8	20.0079	1.32	146	86	75.7	57.3485	28.5	21.5909	62.3	17.3	2	2.6274	2.6274	no	no	no	no	no	no	no	yes	yes	no	no	no	no	no	no
validation	1009	59	F	7.5	0.53	139	13.1	22.7732	1.68	140	90	76.2	45.3571	32.1	19.1071	57.9	19	1	1.03562	1.03562	no	no	no	no	no	no	no	no	no	no	no	no	no	no
validation	1010	62	F	59.2	0.49	142	12.4	17.7096	1.36	143	85	99.8	73.3824	46.3	34.0441	53.6	19.1	1	2.61918	2.61918	no	no	no	no	no	no	no	no	yes	no	no	yes	no	no	yes
validation	1011	67	F	20.3	0.52	139	15	22.5069	1.47	158	97	73.6	50.068	35.2	23.9456	52.1	17.7	1	1.04384	1.04384	no	no	no	no	no	no	no	no	yes	no	no	no	no	no	no
validation	1014	88	F	66	0.92	139	9.1	16.8367	1.14	120	60	53.8	47.193	19.3	16.9298	64.2	20	1							no	no	no	no	no	no	no	no	no	no	no
validation	1016	74	M	123.1	0.76	140	13.3	25.0762	1.69	118	77	91.3	54.0237	59.4	35.1479	34.9	9.9	1	2.26301	2.26301	no	no	no	no	no	no	no	no	no	no	yes	no	no	yes	yes
validation	1017	84	F	1651.5	7.96	146	7.7	23.5556	1.47	144	77	113.5	77.2109	76.4	51.9728	32.7	7.2	4	2.15616	1.66849	no	no	yes	HF	no	no	no	no	yes	yes	yes	no	no	yes	no
validation	1018	38	M	11.3	0.88	142	15.4	26.5118	2.02	162	109	108.4	53.6634	52.9	26.1881	51.2	14.5	1	2.47671	2.47671	no	no	no	no	no	no	no	no	yes	no	yes	no	no	yes	yes
validation	1020	83	F	113.3	1.08	141	10.1	22.1836	1.34	116	73	54.9	40.9701	24.2	18.0597	56	18.9	2	2.13425	2.13425	no	no	no	no	yes	no	no	no	yes	no	yes	yes	no	yes	no
validation	1027	72	M	12.6	0.97	142	14.4	24.532	1.8	115	70	115.4	64.1111	58.8	32.6667	49.1	16.4	1	1.93973	1.93973	no	no	no	no	no	no	no	no	yes	no	yes	no	no	yes	no
validation	1028	89	F	241.8	1.98		8.4	18.5479	1.22	89	40	109.4	89.6721	79.2	64.918	27.7	3.5	2	0.484932	0.484932	yes	yes	yes	CD	yes	no	no	no	yes	no	yes	no	no	yes	no
validation	1029	74	M	377.6	6.46	139	13.3	20.4518	1.31	131	87	67.2	51.2977	21.7	16.5649	67.6	22.4	2	2.11507	2.11507	no	no	no	no	yes	no	no	no	no	no	no	no	yes	yes	quit
validation	1030	33	M	18.5	2.2	139	13	19.4023	1.68	113	68	155.4	92.5	105.4	62.7381	32.2	10.5	2	2.16712	2.16712	no	no	no	no	no	yes	no	no	no	no	yes	no	no	no	no
validation	1032	45	M	351.6	0.76	141	16.5	35.5114	2.25	138	95	162.5	72.2222	125.1	55.6	23	8.8	2	2.53151	2.53151	no	no	no	no	no	no	yes	no	yes	yes	no	yes	no	no	yes
validation	1033	75	M	429.6	8.06	138	11.9	21.4159	1.61	168	81	117.5	72.9814	70.5	43.7888	40	11.5	2	2.55068	2.55068	no	no	no	no	no	no	no	no	yes	yes	no	no	yes	yes	no
validation	1035	47	F	7.3	0.53	139	6.2	30.863	1.84	136	73	86	46.7391	40.1	21.7935	53.3	15.9	2	0.520548	0.520548	no	no	no	no	no	no	no	no	no	yes	yes	no	no	no	yes
validation	1037	55	F	23.4	0.77	142	15.3	25.8876	1.63	186	106	84.4	51.7791	42	25.7669	50.3	20.1	1	2.68493	2.68493	no	no	no	no	no	no	no	no	no	no	yes	no	no	no	no
validation	1038	60	F	30.2	0.6	142	12.6	18.4911	1.41	115	67	79.3	56.2411	28.6	20.2837	64	25.7	1	2.36438	2.36438	no	no	no	no	no	no	no	no	yes	no	yes	no	no	yes	no
validation	1039	76	M	71.1	0.96	141	14.4	24.3865	1.68	128	76	108.9	64.8214	55.3	32.9167	49.3	13.8	1	1.16438	1.16438	no	no	no	no	no	no	no	no	yes	yes	no	no	no	no	quit
validation	1040	65	M	31	0.74	138	12.3	20.87	1.81	115	62	102.4	56.5746	52.7	29.116	48.6	12.3	1	0.139726	0.139726	no	yes	no	no	no	no	no	no	yes	yes	yes	no	no	yes	quit
validation	1041	72	M	365.6	2.13	145	10	24.6047	1.74	146	69	120.8	69.4253	72.9	41.8966	39.7	8.8	2	2.20274	1.69863	no	no	yes	HF	no	no	no	no	no	yes	no	yes	no	yes	quit
validation	1043	36	F	22.8	0.49			16.2278	1.35	99	65	48.7	36.0741	17.3	12.8148	64.4	23.5	1	0.0986301	0.0986301	no	no	no	no	no	no	no	no	no	no	no	no	no	no	quit
validation	1046	80	F	24.3	0.99	139	12.2	22.4467	1.43	140	77	75.1	52.5175	33.2	23.2168	55.8	19.6	1	2.46849	2.46849	no	no	no	no	no	no	no	no	yes	no	yes	no	no	no	no
validation	1051	76	M	51.9	0.87	137	13.8	17.2635	1.5	173	100	68.4	45.6	43.2	28.8	36.8	8.2	1	0.794521	0.794521	no	yes	no	no	no	no	no	no	no	no	no	no	no	no	yes
validation	1052	80	M	477.9	7.84	136	13	21.969	1.65	181	97	137.7	83.4545	79.2	48	42.5	13	2	0.0876712	0.0876712	no	no	no	no	no	no	no	no	yes	no	no	no	yes	yes	quit
validation	1053	75	F	53.2	0.88	141	13.7	28.7923	1.65	142	73	62.9	38.1212	45.2	27.3939	28.1	7.1	2	2.51233	2.51233	no	no	no	no	no	no	no	no	yes	yes	yes	no	no	yes	quit
validation	1054	57	F	9.8	0.78		13.3	26.6389	1.64	144	87	97.3	59.3293	47.9	29.2073	50.7	17.6	1	2.0137	2.0137	no	no	no	no	yes	no	no	no	yes	no	yes	no	no	no	no
validation	1055	67	M	78.6	1.07	143	14.3	22.1403	1.77	116	73	109.7	61.9774	84.3	47.6271	23.1	5.1	2	2.48493	2.48493	no	no	no	no	no	no	yes	no	yes	no	no	yes	no	no	quit
validation	1059	79	F	12.8	0.36	138	12.6	23.941	1.56	142	90	97.7	62.6282	54.3	34.8077	44.4	18.4	1	0.219178	0.219178	yes	yes	yes	CD	no	no	no	no	no	no	yes	no	no	no	no
validation	1060	66	F	841.2	6.77	136	9.7	24.9989	1.52	174	73	118	77.6316	64.8	42.6316	45.1	16.6	3	0.243836	0.243836	yes	yes	yes	CD	yes	no	no	no	yes	no	no	no	no	no	yes
validation	1062	82	M	49.6	1.07	141	15	16.5889	1.41	116	67	65.6	46.5248	36.8	26.0993	43.8	13.2	1							no	no	no	no	no	no	yes	no	no	no	quit
validation	1064	48	M	168.1	2.58	136	9	19.5149	1.76	92	66	155.6	88.4091	99.4	56.4773	36.1	15.4	3	2.12603	1.37808	no	no	yes	HF	no	yes	no	no	no	no	no	no	no	no	quit
validation	1066	79	F	34	0.5	144	12.2	20.0877	1.34	97	59	64	47.7612	31.1	23.209	51.5	17.1	1	2.56986	2.56986	no	no	no	no	no	no	no	no	no	no	yes	no	no	no	no
validation	1069	39	F	36.5	0.61	143	12.6	23.3812	1.58	116	74	121.5	76.8987	53.4	33.7975	56	25.3	1							yes	no	no	no	no	no	no	no	no	no	quit
validation	1070	67	F	938.6	1.22	135	11.8	20.0907	1.44	94	58	166.4	115.556	125.1	86.875	24.8	9.5	3	0.221918	0.221918	yes	yes	yes	CD	no	yes	no	no	no	yes	no	no	no	no	no
validation	1071	48	M	130.9	1.12	138	14.5	23.2434	1.65	101	65	117.3	71.0909	75.3	45.6364	35.8	12	2	1.70959	1.70959	yes	yes	yes	CD	no	no	no	yes	no	no	no	yes	no	no	yes
validation	1072	79	F	30.9	0.69	140	13.6	28.2381	1.38	156	73	71.1	51.5217	57.7	41.8116	18.9	5.3	1	2.07671	2.07671	no	no	no	no	no	no	no	no	yes	yes	no	no	no	no	no
validation	1074	55	M	138.3	0.9	141	12.6	23.1405	1.71	130	84	80.2	46.9006	44	25.731	45.2	15	1	1.49589	1.49589	no	no	no	no	no	no	no	no	yes	no	yes	no	no	yes	yes
validation	1075	59	M	26.2	0.7	135	13.5	21.3578	1.7	146	83	86.2	50.7059	38.9	22.8824	54.9	15.8	1	2.63562	2.63562	no	no	no	no	no	no	no	no	no	no	no	no	no	no	yes
validation	1076	59	F	48.7	0.45	138	12.9	25.1039	1.55	150	82	98.6	63.6129	48.5	31.2903	50.8	19.1	1	0.191781	0.191781	no	no	no	no	no	no	no	no	no	no	no	no	no	no	quit
validation	1077	63	M	320.6				31.2889	2.03	122	90	163.9	80.7389	135.4	66.6995	17.4	5.1	4	2.51781	0.487671	no	no	yes	HF	no	no	no	no	no	yes	no	no	no	yes	yes
validation	1078	62	F	295.2	0.41	133	12.4	18.902	1.42	110	73	59.6	41.9718	36.3	25.5634	39.1	14	3	0.0986301	0.0986301	no	yes	no	no	no	no	no	no	no	no	no	yes	no	no	quit
validation	1079	69	M	25.4	0.88	142	14.7	21.6128	1.69	140	70	105.8	62.6036	48.7	28.8166	54	19	1	2.68493	2.68493	no	no	no	no	no	no	no	no	no	no	no	no	no	yes	quit
validation	1080	71	F	54.3	0.55	143	13.5	21.6837	1.27	195	101	81.7	64.3307	35.2	27.7165	56.9	22.9	1	2.58904	2.58904	no	no	no	no	no	no	no	no	no	no	no	no	no	no	no
validation	1084	77	M	136.1	0.81	142	12.1	19.2277	1.46	127	64	141	96.5753	81.1	55.5479	42.5	10.1	2	1.01918	1.01918	no	no	no	no	no	no	no	no	yes	no	yes	no	no	yes	yes
validation	1088	68	F	20.3	0.73	141	11.8	21.7575	1.49	99	63	65.1	43.6913	23.4	15.7047	64	22.5	2	2.14795	2.14795	no	no	no	no	no	no	no	no	no	no	no	no	no	no	no
validation	1093	81	F	1926.2	1.74	119	7.2	20.9321	1.44	122	78	70.6	49.0278	55	38.1944	22.2	5.6	4	0.0109589	0.0109589	yes	yes	yes	CD	no	yes	no	no	yes	no	no	no	no	no	no
validation	1094	66	F	19.4	0.6	140	13.1	17.2584	1.37	135	67	57.4	41.8978	28.7	20.9489	50	18.8	1	2.66849	2.66849	no	no	no	no	no	no	no	no	no	yes	yes	no	no	no	no
validation	1095	71	M	62.5	1	139	16.1	24.3266	1.65	133	77	81.3	49.2727	49.6	30.0606	38.9	11.5	1	2.00822	2.00822	no	no	no	no	no	no	no	no	yes	no	yes	yes	no	no	no
validation	1097	67	F	141.9	5.41	142	14.6	23.1111	1.46	96	61	101.4	69.4521	61.9	42.3973	38.9	10.1	1	2.67945	2.67945	no	no	no	no	no	no	no	no	yes	yes	no	no	yes	yes	no
validation	1098	68	F	146.2	0.63	140	11.4	20.2848	1.48	142	82	129.2	87.2973	69.4	46.8919	46.3	16.9	1	2.03014	0.767123	no	no	yes	HF	yes	no	no	no	no	no	no	no	no	no	no
validation	1102	73	F	51.5	0.55	143	12.4	22.5694	1.35	127	73	91.2	67.5556	54	40	40.8	10.8	2	2.03288	2.03288	no	no	no	no	yes	yes	no	no	no	yes	no	no	no	no	no
validation	1103	60	F	66.2	0.65	141	11.6	17.9691	1.48	114	64	81.6	55.1351	34.5	23.3108	57.8	27.4	1	2.66027	2.66027	no	no	no	no	no	no	no	no	no	no	no	no	no	no	no
validation	1106	66	M	82.9	7.53	138	9.8	21.4109	1.65	143	88	116.2	70.4242	58.4	35.3939	49.7	15.5	1	0.167123	0.167123	no	no	no	no	no	no	no	no	yes	no	no	no	no	no	yes
validation	1107	67	F	367.5	0.58	143	13.4	20.5442	1.37	90	63	72.7	53.0657	27.5	20.073	62.1	14	2	2.49315	2.49315	no	no	no	no	no	no	no	yes	no	no	no	no	no	no	no
validation	1109	81	M	81.3	1.31	142	13.2	28.2797	1.64	128	71	80.4	49.0244	49.2	30	38.8	9.6	2	0.816438	0.816438	yes	yes	yes	CD	no	no	no	no	no	no	no	no	no	no	yes
validation	1111	72	F	6.9	0.91	140	12.8	23.1691	1.47	109	59	62.5	42.517	25.8	17.551	58.7	14	2	2.40822	2.40822	no	no	no	no	no	no	no	no	yes	no	yes	yes	no	no	no
validation	1113	67	M	30.1	0.83	142	14.3	25.8166	1.81	156	78	107.3	59.2818	54.8	30.2762	49	14.7	1	2.55616	2.55616	no	no	no	no	no	no	no	no	no	no	no	no	no	no	quit
validation	1115	69	M	36.7	0.95	138	15.9	21.4623	1.47	178	90	74.2	50.4762	45.8	31.1565	38.3	10.1	1							no	no	no	no	yes	no	no	no	no	no	yes
validation	1116	68	F	752.5	2.82	138	7.4	21.8415	1.29	137	74	84.6	65.5814	58.1	45.0388	31.3	6.7	4	2.60822	2.60822	no	no	no	no	no	no	no	no	yes	yes	yes	no	no	yes	no
validation	1118	81	M	119.4	0.8	147	13.7	20.77	1.47	119	74	78	53.0612	47.3	32.1769	39.4	9.5	2	0.364384	0.364384	no	yes	no	no	no	no	no	no	no	no	yes	yes	no	no	no
validation	1122	42	M	13.1	1.01	140	15.1	28.5907	1.87	124	73	112.6	60.2139	59.6	31.8717	47	17	1	1.33425	1.28219	no	no	no	no	no	no	no	no	no	yes	yes	no	no	yes	quit
validation	1123	58	F	30.9	0.88	137	11.7	25.9483	1.68	141	77	125.8	74.881	81.9	48.75	34.9	12.2	2	1.01644	1.01644	no	no	no	no	no	yes	no	no	yes	yes	no	no	no	yes	no
validation	1126	68	M	125.8				21.7009	1.76	114	45	174.8	99.3182	98.2	55.7955	43.8	13.4	2	2.58904	2.58904	no	no	no	no	yes	no	no	no	yes	no	yes	no	no	yes	quit
validation	1128	57	F	72	0.65	140	13.2	24.2439	1.58	105	64	73.8	46.7089	37.5	23.7342	49.2	16.1	1	2.07945	2.07945	no	no	no	no	no	no	no	no	no	no	no	yes	no	no	no
validation	1132	60	M	67.5	0.87	138	11.2	21.2031	1.73	108	63	252	145.665	114.1	65.9538	54.7	18.1	3	1.23288	1.23288	no	no	no	no	yes	no	no	no	no	no	no	no	no	no	no
validation	1133	42	M	7.2	0.99	139	15.7	26.0617	1.92	146	89	132.8	69.1667	86.1	44.8438	35.2	11	2	2.45479	2.45479	no	no	no	no	no	yes	no	no	yes	no	yes	no	no	no	quit
validation	1136	74	M	68	0.95	137	9.3	19.3962	1.41	122	75	86.4	61.2766	50.9	36.0993	41	14.1	1	2.6274	2.6274	no	no	no	no	no	no	no	no	no	no	no	no	no	no	quit
validation	1137	71	F	131.1	0.68	140	14.6	18.7305	1.4	157	90	71.5	51.0714	45.9	32.7857	35.8	7.5	3	2.6274	2.6274	no	no	no	no	no	no	no	no	yes	no	no	yes	no	no	yes
validation	1140	59	F	26.7	0.75	139	10.6	20.4467	1.55	113	62	74.7	48.1935	31.3	20.1935	58.1	22.1	1	0.268493	0.268493	no	no	no	no	no	no	no	no	no	no	no	no	no	no	no
validation	1141	67	M	98.1	1.32	134	10.8	20.8217	1.65	147	81	97.5	59.0909	53.9	32.6667	44.7	17.5	1	2.66301	2.66301	no	no	no	no	no	no	no	no	yes	no	yes	no	no	yes	quit
validation	1143	39	F	22.9	0.63	137	12.3	19.1844	1.49	140	79	62.4	41.8792	28.8	19.3289	53.8	18.3	1	2.54521	2.54521	no	no	no	no	no	no	no	no	no	no	no	no	no	no	no
validation	1149	53	M	2	1.3			28.8591	1.89	129	70	116.3	61.5344	59.1	31.2698	49.2	16.4	1	2.43562	2.43562	no	no	no	no	no	no	no	no	yes	yes	yes	no	no	yes	quit
validation	1150	53	F	13.3	0.63	142	12.6	19.6752	1.53	132	85	73.8	48.2353	29.5	19.281	60	23.8	1	2.33425	2.33425	no	no	no	no	no	no	no	no	no	no	no	no	no	no	no
validation	1151	75	F	18.6	0.69	131	11.7	41.5068	1.2	112	53	83.7	69.75	49.1	40.9167	41.3	13	1	1.43014	1.43014	no	no	no	no	no	no	yes	no	yes	no	yes	no	no	no	quit
validation	1152	62	F	33.9	0.68	141	12	21.3593	1.45	144	90	70.5	48.6207	34.2	23.5862	51.5	18.5	1	2.18082	2.18082	no	no	no	no	no	no	no	no	no	no	yes	no	no	no	no
validation	1154	67	M	86.9	0.91		14.8	21.7993	1.73	118	60	77.8	44.9711	38.6	22.3121	50.4	11.9	1	0.747945	0.747945	no	no	no	no	yes	no	no	no	no	yes	yes	no	no	no	quit
validation	1159	82	F	87.4	6.33	140	10.5	25.2048	1.33	147	59	77.3	58.1203	43.3	32.5564	44	10.9	1	1.54795	1.35068	no	no	yes	HF	no	no	no	no	yes	no	no	no	no	no	quit
validation	1160	61	M	205.9	0.88	123	10.6	25.9225	1.88	140	90	66.7	35.4787	33.5	17.8191	49.8	13.8	1	0.317808	0.317808	no	yes	no	no	no	no	no	no	yes	yes	no	no	no	no	quit
validation	1162	59	M	257.3	9.38	141	13.1	21.9266	1.63	147	90	158.3	97.1166	116	71.1656	26.7	10.4	2	1.9863	1.9863	no	no	no	no	no	yes	no	no	yes	yes	no	no	yes	no	quit
validation	1163	66	M	94.9	0.69	138	13.9	20.3125	1.53	158	77	121.1	79.1503	66.9	43.7255	44.8	18	1	0.994521	0.994521	no	no	no	no	no	no	no	no	yes	no	no	no	no	no
validation	1164	64	M	53.1	0.96	141	13.8	23.7387	1.78	104	62	121.3	68.1461	52.4	29.4382	56.8	17.4	1	1.89863	1.89863	no	no	no	no	no	no	no	no	no	no	yes	yes	no	no	yes
validation	1166	49	F	633	8.29	138	11.1	24.8356	1.57	154	97	159.4	101.529	118	75.1592	25.9	7.9	2	2.59178	2.59178	no	no	no	no	no	no	no	no	yes	yes	yes	no	no	no	no
validation	1167	78	M	348.4	2.4	142		25.1532	1.62	183	93	85.9	53.0247	57.1	35.2469	33.5	7.6	2	2.66027	2.65205	no	no	yes	HF	yes	no	no	no	yes	yes	no	no	no	yes	quit
validation	1170	64	M	286.8	1.11	140	10.6	24.2123	1.91	92	57	114.7	60.0524	67.8	35.4974	40.9	11.3	3	2.58082	2.58082	no	no	no	no	no	no	no	yes	yes	yes	no	yes	no	no	no
validation	1175	71	M	131.7	1.22	142	12.5	29.6665	1.78	155	97	109.3	61.4045	57.6	32.3596	47.3	17.1	1	1.97534	1.97534	no	no	no	no	no	no	no	no	yes	no	yes	no	no	yes	no
validation	1180	58	M	44.4	1.02	141	13.8	26.8993	1.83	153	94	144.7	79.071	64.5	35.2459	55.5	17.1	1	1.40274	1.40274	no	no	no	no	yes	no	no	no	yes	no	no	no	no	no	no
validation	1181	86	F	157.9				21.9516	1.55	111	53	113.1	72.9677	37.1	23.9355	67.2	24.9	2	2.60822	1.46575	no	no	yes	HF	no	no	no	no	no	no	no	no	no	no	no
validation	1182	76	F	31				20.7575	1.51	169	95	61	40.3974	25.7	17.0199	57.9	19.2	2	2.49315	2.49315	no	no	no	no	no	no	no	no	yes	no	yes	no	no	no	no
validation	1185	32	F	199.2	0.62	139	14.5	27.8589	1.65	102	66	183.6	111.273	125.8	76.2424	31.5	8.2	2	2.01918	2.01918	no	no	no	no	no	yes	no	no	no	no	no	no	no	no	no
validation	1186	91	F	171.3	0.85			21.9409	1.49	170	73	79.3	53.2215	52.1	34.9664	34.3	11.6	3	2.44384	2.44384	no	yes	no	no	no	no	no	no	yes	no	no	yes	no	no	no
validation	1187	77	M	814.3				21.4536	1.61	149	63	170.2	105.714	114.4	71.0559	32.8	10.1	2	2.59726	2.59726	no	no	no	no	no	no	yes	no	yes	no	no	no	yes	no	quit
validation	1189	83	F	267.6	0.87	134	11.7	18.7305	1.4	116	67	85.5	61.0714	28.2	20.1429	67	21.4	4	0.309589	0.309589	no	no	no	no	yes	no	no	no	no	no	no	yes	no	no	no
validation	1191	75	M	18.8	0.85	145	14	28.6827	1.72	142	74	99.9	58.0814	60.2	35	39.7	13.8	1	2.5863	2.5863	no	no	no	no	no	no	no	no	yes	no	no	no	no	no	quit
validation	1192	69	F	202	0.76	139	12.6	25.6146	1.46	135	65	92.5	63.3562	44.7	30.6164	51.7	13.5	2	0.99726	0.290411	no	no	no	no	yes	no	no	no	yes	yes	no	no	no	no	no
validation	1193	59	F	15.7	0.76	142	14.5	22.1452	1.54	117	73	79.4	51.5584	32.1	20.8442	59.5	22.1	2	2.35616	2.35616	no	no	no	no	no	no	no	no	yes	no	no	no	no	no	no
validation	1196	73	F	17	0.48	139	11.8	22.3106	1.41	146	71	77.5	54.9645	38.4	27.234	50.4	18.7	1	0.186301	0.186301	no	yes	no	no	no	no	no	no	no	yes	yes	no	no	yes	yes
validation	1197	31	F	24.4	0.65	140	14.2	20.5049	1.43	130	91	77.7	54.3357	30.9	21.6084	60.2	21.6	1	1.05205	1.05205	no	no	no	no	yes	no	no	no	no	no	no	no	no	no	no
validation	1200	76	M	20.6	0.77			19.2899	1.53	109	61	75.8	49.5425	39.7	25.9477	47.7	17.4	1	0.978082	0.978082	no	no	no	no	no	no	no	no	yes	no	yes	no	no	no	quit
validation	1201	50	F	28.4	1.09	140	12.3	21.2183	1.58	126	73	97.7	61.8354	50.2	31.7722	48.6	16.7	1	0.134247	0.134247	no	no	no	no	no	no	no	no	yes	yes	yes	no	no	no	yes
validation	1202	73	M	18.1	0.82	140	13.4	26.1896	1.87	121	70	89	47.5936	47.6	25.4545	46.5	16.4	1	2.5589	2.5589	no	no	no	no	no	no	no	no	yes	yes	no	no	no	no	quit
validation	1203	47	M	9.6	0.83	142	16.5	21.6907	1.76	116	73	111.8	63.5227	49.2	27.9545	56	20.1	1	2.00822	2.00822	no	no	no	no	no	no	no	no	no	no	no	no	no	no	no
validation	1204	66	F	13.3	0.59	142	13.5	22.9398	1.5	149	82	64.2	42.8	26.5	17.6667	58.7	21.4	1	2.34795	2.34795	no	no	no	no	no	no	no	no	no	no	no	no	no	no	no
validation	1205	67	M	16.3	0.88	140	14.2	22.6562	1.6	143	88	99.2	62	42.6	26.625	57.1	20.9	1	1.3589	1.3589	no	no	no	no	no	no	no	no	no	no	no	no	no	no	quit
validation	1206	76	M	21.9	0.7	138	14.5	19.5965	1.59	144	84	65	40.8805	32.1	20.1887	50.6	16.3	1	2.54795	2.54795	no	no	no	no	no	no	no	no	no	no	no	no	no	no	quit
validation	1207	78	F	73	0.58	140	13.6	23.5556	1.47	150	74	70.2	47.7551	42.4	28.8435	39.6	13	1	1.53425	1.53425	no	no	no	no	no	no	no	no	yes	no	yes	no	no	no	no
validation	1208	87	F	162.4	2.04	144	10.1	26.2227	1.62	91	61	89.9	55.4938	52.2	32.2222	42	9.6	2	2.45753	2.45753	no	no	no	no	no	no	no	no	yes	no	yes	no	no	no	no
validation	1209	63	M	17.9	0.77	144	15.1	22.231	1.7	131	88	115.4	67.8824	31.5	18.5294	72.7	20.4	2	2.10959	2.10959	no	no	no	no	yes	no	no	no	no	no	no	no	no	no	yes
validation	1210	70	M	151.8	1.2	141	14.1	28.7356	2.02	154	87	188.9	93.5149	130.6	64.6535	30.9	8	2	2.49589	2.49589	no	no	no	no	no	no	no	no	yes	no	no	yes	no	yes	quit
validation	1212	76	M	40.5	0.85	143	11.4	28.652	1.77	95	53	79	44.6328	30.8	17.4011	61	18.4	1	1.46575	1.46575	no	yes	no	no	no	no	no	no	yes	no	no	yes	no	no	quit
validation	1214	84	F	91.8	0.69	142	9.8	21.3251	1.29	196	101	85.6	66.3566	49.8	38.6047	41.8	13.5	1	1.64658	1.64658	no	no	no	no	no	no	no	no	no	no	no	no	no	no	no
validation	1216	62	F	30.5	0.37	139	11.4	17.5174	1.49	120	76	82.2	55.1678	37.3	25.0336	54.6	21.6	1	2.56438	2.56438	no	no	no	no	no	no	no	no	no	no	no	no	no	no	quit
validation	1219	35	M	107.2	3.76	125	10	23.1009	1.53	148	89	125.6	82.0915	46.6	30.4575	62.9	21.6	1	2.64384	2.64384	no	no	no	no	no	no	no	no	no	yes	no	no	no	no	no
validation	1222	75	F	6.3	0.6	142	12.6	19.6311	1.34	121	73	50.5	37.6866	20.6	15.3731	59.1	18	1	1.77534	1.77534	no	no	no	no	no	no	no	no	yes	no	yes	yes	no	no	no
validation	1226	83	F	61.7	0.59	139	13.7	26.7481	1.5	113	66	76.3	50.8667	36.8	24.5333	51.8	17.3	1	2.55068	2.55068	no	no	no	no	no	no	no	no	yes	no	yes	no	no	no	no
validation	1228	63	M	497.3	0.71	142	11.8	18.3594	1.46	125	71	75.6	51.7808	28.4	19.4521	62.5	21.2	2	2.63014	2.63014	no	yes	no	no	no	no	no	no	no	yes	no	no	no	no	quit
validation	1239	63	F	33.5	0.64	141	13.1	22.4766	1.52	120	69	93.8	61.7105	50.7	33.3553	45.9	16.5	1	2.29041	2.29041	no	no	no	no	no	no	no	no	no	no	yes	no	no	no	no
validation	1240	77	M	12.7	0.86	139	15.4	28.0053	1.86	179	96	87.1	46.828	50	26.8817	42.6	13.5	1	2.53425	2.53425	no	no	no	no	no	no	no	no	yes	no	yes	no	no	no	quit
validation	1241	85	F	59.2	0.69	144	11.3	22.2222	1.43	175	81	67.5	47.2028	36.8	25.7343	45.5	16.4	1	0.523288	0.572603	no	no	no	no	no	no	no	no	no	yes	no	no	no	yes	quit
validation	1242	72	F	438.7	0.44	129	7.1	25.7117	1.77	102	82	136.8	77.2881	100.9	57.0056	26.2	7.1	2	0.964384	0.964384	no	no	no	no	no	yes	no	no	no	yes	no	no	no	no	no
validation	1243	72	F	46.7	1	142	9.5	15.6444	1.23	165	92	91.4	74.3089	48.8	39.6748	46.7	14.3	1	2.44932	2.44932	no	no	no	no	no	no	no	no	no	yes	no	no	no	no	no
validation	1244	72	M	909.8	1.81	141	9.3	18.9866	1.45	170	69	130.9	90.2759	79.5	54.8276	39.3	12.5	2	2.06849	2.06849	no	no	no	no	no	no	yes	no	yes	no	no	no	no	no	quit
validation	1245	64	M	6.6	1.48	138	16.2	24.7721	1.9	118	89	97.7	51.4211	57.3	30.1579	41.4	9.7	1	2.4411	2.4411	no	no	no	no	no	no	no	no	no	yes	yes	no	no	yes	quit
validation	1246	78	M	145.5	1.5	139	12.6	22.5293	1.5			69	46	39.2	26.1333	43.2	8.7	1	0.964384	0.964384	no	no	no	no	no	no	no	no	no	yes	no	no	no	yes	quit
validation	1247	81	M	427.3	0.8	140	12.2	24.2439	1.59	140	73	111	69.8113	51.3	32.2642	53.8	13.4	2	1.06027	1.06027	no	no	no	no	no	no	no	no	no	no	no	no	no	yes	quit
validation	1249	71	M	41.6	0.53	140	10.6	19.3027	1.63	167	95	122.1	74.908	76.4	46.8712	37.4	13.7	1	2.50411	2.50411	no	no	no	no	no	no	yes	no	no	no	no	no	no	no	quit
validation	1251	62	F	70.1	1.98	135	8.2	30.259	1.57	165	91	75	47.7707	37.4	23.8217	50.1	18.5	2	0.50137	0.375342	no	yes	yes	HF	no	no	no	no	yes	no	yes	no	no	no	no
validation	1252	53	M	5	0.81	142	13.3	24.3141	1.75	128	83	96.9	55.3714	42.3	24.1714	56.3	17.7	1	0.958904	0.958904	no	no	no	no	no	no	no	no	no	no	no	yes	no	no	no
validation	1253	66	F	19.1	0.58	141	13	19.8178	1.43	118	83	64.2	44.8951	32.6	22.7972	49.3	17	1	2.28493	2.28493	no	no	no	no	no	no	no	no	no	yes	no	no	no	no	no
validation	1255	87	F	142.4	1.1	141	15.4	24.4444	1.49	146	81	58.5	39.2617	31.9	21.4094	45.5	15.9	2	2.60274	2.60274	no	no	no	no	no	no	no	no	yes	no	no	no	no	no	no
validation	1257	68	F	19.6	0.69	141	12.2	21.9138	1.39	131	78	64.2	46.1871	34.3	24.6763	46.6	18.1	1	2.62192	2.62192	no	no	no	no	no	no	no	no	no	no	yes	no	no	no	no
validation	1260	64	M	10.2	1.17	136	13.6	27.5492	1.79	116	72	92	51.3966	38.3	21.3966	58.3	18	1	2.35342	2.35342	no	no	no	no	no	no	no	no	yes	no	yes	no	no	no	quit
validation	1262	38	M	14.3	0.32	139	15.1	24.4473	1.78	107	70	99.2	55.7303	64.4	36.1798	35	13.4	2	2.3589	2.3589	no	no	no	no	no	no	yes	no	no	no	no	no	no	no	no
validation	1264	81	F	61.6	0.74	142	11.6	26.5754	1.53	174	65	101	66.0131	47.6	31.1111	52.9	12.9	1	2.06301	2.06301	no	no	no	no	yes	no	no	no	yes	no	no	no	no	no	no
validation	1268	37	F	27.8	0.5	138	10.8	20.2848	1.48	107	61	93.7	63.3108	37.1	25.0676	60.4	22	1	2.50137	2.50137	no	no	no	no	no	no	no	no	no	no	no	no	no	no	no
validation	1269	70	M	716.8	7.08	141	10.1	30.6648	1.94	165	104	134	69.0722	69.6	35.8763	48.1	14.8	3	2.40822	0.717808	no	no	yes	HF	no	no	no	no	yes	yes	no	yes	no	no	quit
validation	1270	55	M	26.7	0.95	143	12.7	22.0581	1.72	146	94	87	50.5814	41.9	24.3605	51.9	17	1	1.80274	1.80274	no	no	no	no	no	no	no	no	yes	no	no	yes	no	no	no
validation	1271	74	F	37	0.52	139	11.7	18.6929	1.32	110	59	73.2	55.4545	31.5	23.8636	57	19.9	1	1.21644	1.21644	no	no	no	no	no	no	no	no	no	yes	yes	no	no	no	no
validation	1274	70	F	2553.6	0.3	147	10.4	18.369	1.37	165	89	95.6	69.781	65.3	47.6642	31.7	11	4	0.958904	0.958904	no	no	no	no	yes	no	no	no	yes	yes	no	yes	no	no	no
validation	1275	83	F	77	0.81	139	10.5	17.301	1.33	118	59	62.4	46.9173	26.7	20.0752	57.2	20.3	1							no	no	no	no	no	no	yes	yes	no	no	no
validation	1276	78	F	102	0.73	139	10.8	27.1111	1.56	191	68	104.8	67.1795	60.8	38.9744	42	10.4	2	2.07123	2.07123	no	no	no	no	yes	no	no	no	yes	yes	yes	no	no	no	no
validation	1277	76	M	1739.6	1.09	134	13	21.4844	1.58	138	75	128.1	81.0759	95.5	60.443	25.5	4.1	4	2.41644	2.41644	no	no	no	no	no	no	no	no	yes	no	no	yes	no	yes	yes
validation	1279	78	M	1158.4	1.13	133	14.6	19.5595	1.44	142	84	98	68.0556	77.1	53.5417	21.3	5.4	3	0.893151	0.893151	no	no	no	no	no	no	yes	no	yes	yes	no	no	no	yes	quit
validation	1280	80	M	1671.6	4.17	139	11.4	19.2672	1.69	90	35	102.1	60.4142	85.7	50.7101	16	0.1	3	0.0821918	0.0821918	yes	yes	yes	CD	yes	no	no	no	yes	no	no	yes	yes	yes	no
validation	1282	77	M	113.2	1.02	143	13.5	22.1003	1.63	142	85	79	48.4663	40.9	25.092	48.2	11.9	1	1.90959	1.90959	no	no	no	no	no	no	no	no	yes	no	yes	yes	no	no	no
validation	1283	83	F	2257.3	0.98	138	10.9	22.0051	1.4	131	80	83.8	59.8571	59.4	42.4286	29.1	4.9	3							no	no	no	no	yes	no	no	no	no	no	no
validation	1285	76	M	55.2				20.4518	1.31	114	60	95.2	72.6718	58.7	44.8092	38.3	15	1	2.30685	2.30685	no	no	no	no	no	yes	no	no	no	no	no	no	no	no	no
validation	1287	89	F	373.3				20.1746	1.39	130	58	65.7	47.2662	34	24.4604	48.2	12.4	2	0.441096	0.441096	no	no	no	no	yes	no	no	no	yes	no	no	no	no	no
validation	1289	63	F	92	0.55	141	13.6	30.0104	1.73	127	79	93.5	54.0462	43.5	25.1445	53.5	21.1	2	2.49315	2.49315	no	no	no	no	yes	no	no	no	yes	no	yes	no	no	no	no
validation	1291	82	F	128				19.1746	1.32	140	67	68	51.5152	24.6	18.6364	63.9	24.1	1	1.19178	1.19178	yes	yes	yes	CD	no	no	no	no	yes	no	yes	no	no	no	no
validation	1292	75	M	31.8				22.4913	1.77	140	75	107.5	60.7345	48.6	27.4576	54.8	15.8	1	2.05205	2.05205	no	no	no	no	yes	no	no	no	yes	no	yes	no	no	no
validation	1293	64	F	12.5	0.65	141	13.3	19.2277	1.46	180	105	76.3	52.2603	45.2	30.9589	40.7	16.5	1	2.49315	2.49315	no	no	no	no	no	no	no	no	no	no	yes	no	no	no	no
validation	1296	69	M	25.1	0.94	139	14.7	21.9671	1.7	147	83	75.6	44.4706	37.1	21.8235	51	13.3	1	0.175342	0.175342	no	yes	no	no	no	no	no	no	no	no	no	no	no	no	quit
validation	1298	51	F	6.6	0.62	141	12.7	17.7692	1.34	131	83	62.8	46.8657	26.9	20.0746	57.2	20.4	1	2.41918	2.41918	no	no	no	no	no	no	no	no	no	no	no	no	no	no	no
validation	1300	42	F	53.6	0.49	120	9.8	18.1787	1.34	95	53	70.2	52.3881	27.9	20.8209	60.3	25.7	1	2.51781	2.51781	no	no	no	no	no	no	yes	no	no	no	no	no	no	no	quit
validation	1302	77	M	46.1	1	138	15.1	28.9993	1.64	172	91	85.1	51.8902	36.4	22.1951	57.3	16.6	1	1.48767	1.48767	no	no	no	no	no	no	no	no	yes	no	no	no	no	yes	quit
validation	1303	86	M	169.9	1.35	131	9.5	21.3675	1.62	137	62	81.9	50.5556	36.4	22.4691	55.5	17.1	1	2.55068	2.55068	no	no	no	no	no	no	no	no	yes	yes	no	no	no	no	quit
validation	1308	80	F	368.2	0.7	142	12.4	20.0889	1.37	139	60	82.6	60.292	50.3	36.7153	39	7.2	2	2.33973	2.33973	no	no	no	no	yes	no	no	no	yes	no	no	no	no	yes	no
validation	1309	64	M	28.1	0.71	139	13.7	22.5518	1.67	136	75	89.6	53.6527	35.7	21.3772	60.1	23	1	2.56438	2.56438	no	no	no	no	no	no	no	no	no	no	no	no	no	no	yes
validation	1315	43	F	194.2	0.63	133	11.6	16.7788	1.41	134	94	70.2	49.7872	34.7	24.6099	50.5	18.6	3	0.843836	0.843836	no	no	no	no	no	no	no	no	no	no	no	no	no	no	no
validation	1318	63	F	37.1	0.6	143	11.8	20.2657	1.45	135	98	81.5	56.2069	44	30.3448	46	15.4	2	2.37808	2.37808	no	no	no	no	no	no	no	no	no	no	no	no	no	no	no
validation	1320	54	M	46.5	0.86	135	14.7	23.9331	1.73	92	51	100	57.8035	51.5	29.7688	48.5	16.8	1	2.40548	2.40548	no	no	no	no	no	no	no	no	no	no	no	no	no	no	quit
validation	1322	43	F	20.1	0.6	140	10.6	40.4118	1.91	146	88	155	81.1518	94.2	49.3194	39.2	14.6	1	2.48219	2.48219	no	no	no	no	no	no	no	no	yes	no	no	no	no	no	no
validation	1323	69	M	732.1	1.1	139	16.5	23.8751	1.72	127	73	140.4	81.6279	93.1	54.1279	33.7	6.1	3	2.52877	0.090411	no	no	no	no	yes	no	no	no	no	no	no	no	no	no	yes
validation	1327	78	M	102.2	1.19	140	13.2	27.9904	1.91	102	60	142.5	74.6073	79.3	41.5183	44.4	13.4	2							no	no	no	no	yes	no	yes	no	no	yes	quit
validation	1328	64	M	71	0.9	140	17.1	29.0006	1.85	120	77	128.8	69.6216	65.8	35.5676	48.9	14.9	2	0.928767	0.928767	no	no	no	no	yes	no	no	no	no	no	yes	no	no	no	quit
validation	1330	69	M	102.5	0.9	141	16.7	23.1473	1.63	132	59	172.5	105.828	100.2	61.4724	41.9	13.2	2	0.517808	0.517808	no	no	no	no	no	yes	no	no	no	no	no	yes	no	no	quit
validation	1332	79	F	548.7	1.07	138	9.5	22.0492	1.37	164	62	61.9	45.1825	25.9	18.9051	58.2	17.2	2	2.36164	2.36164	no	no	no	no	no	no	no	no	yes	yes	no	no	no	no	quit
validation	1333	75	F	78.9	1.23	139	10.3	23.833	1.58	124	65	71.4	45.1899	32	20.2532	55.2	20.4	1	2.43288	2.43288	no	no	no	no	no	no	no	no	no	no	no	no	no	no	no
validation	1334	63	M	465.2	10.78	137	11.3	26.5036	1.74	200	73	176.5	101.437	102.9	59.1379	41.7	12	2	2.51781	2.51781	no	no	no	no	yes	no	no	no	yes	no	yes	no	yes	no	yes
validation	1335	66	M	23	0.7	139	14.3	27.852	1.81	159	86	103.4	57.1271	50.8	28.0663	50.9	16.6	1	2.50959	2.50959	no	no	no	no	no	no	no	no	yes	no	yes	yes	no	no	quit
validation	1341	78	F	50.7	0.54	142	12.3	34.9778	1.75	202	98	98.6	56.3429	72.1	41.2	26.8	11.3	1	0.854795	0.854795	no	yes	no	no	no	no	no	no	yes	no	no	no	no	no	no
validation	1347	67	F	38.4	0.63	141	12.5	19.4771	1.38	159	76	51.8	37.5362	14.7	10.6522	71.7	24.7	1	2.47123	2.47123	no	no	no	no	no	no	no	no	no	no	no	no	no	no	no
validation	1348	89	F	39.4	6.58	140	11.2	26.0226	1.5	168	74	85.8	57.2	35	23.3333	59.2	21	2	2.54521	2.54247	no	no	yes	HF	no	no	no	no	yes	no	no	no	no	no	no
validation	1349	62	M	70.3	0.92	143	12.4	21.7993	1.73	140	72	114.2	66.0116	55.1	31.8497	51.7	15.3	1	2.51233	2.51233	no	no	no	no	no	no	no	no	no	no	no	no	no	no	no
validation	1351	80	F	68.9	0.81	142	11.3	21.3333	1.41	141	73	67.7	48.0142	42	29.7872	37.9	9.8	2	1.63836	1.63836	no	no	no	no	no	no	no	no	yes	no	no	yes	no	no
validation	1357	65	M	257	0.83	140	14.7	22.5981	1.87	129	82	85.2	45.5615	58.2	31.123	31.6	7.9	1	0.909589	0.909589	no	no	no	no	no	no	no	no	yes	no	no	yes	no	no	yes
validation	1360	67	M	87.1	0.92	138	14.4	23.3234	1.83	109	72	82	44.8087	63.5	34.6995	22.6	4.2	1	2.14521	2.14521	no	no	no	no	no	no	no	no	no	no	yes	no	no	yes	yes
validation	1362	82	F	233.9	1.58	140	9.1	15.2389	1.27	107	54	79.8	62.8346	36.8	28.9764	53.9	19.7	2	0.920548	0.920548	no	no	no	no	yes	no	no	no	no	no	no	yes	no	no	no
validation	1363	42	M	8.9	0.94	138	16.6	25.8586	1.9	124	72	93.1	49	52.9	27.8421	43.1	12.6	1	1.93699	1.93699	no	no	no	no	no	yes	no	no	yes	yes	yes	no	no	no	quit
validation	1366	74	M	33.5	0.85	126	12	24.8016	1.79	144	77	107.9	60.2793	58.8	32.8492	45.6	15.3	1							no	no	no	no	yes	yes	no	no	no	no	quit
validation	1367	58	F	231	8.47	138	9.4	19.1894	1.45	180	91	148.6	102.483	87.7	60.4828	41	13.3	2	2.53973	2.53973	no	no	no	no	yes	no	no	no	no	no	no	no	yes	yes	no
validation	1369	75	F	203.5	0.54	142	11.8	19.9792	1.44	110	67	82.8	57.5	38.5	26.7361	53.5	18.2	2	0.671233	0.671233	no	no	no	no	yes	no	no	no	yes	no	no	yes	no	no	no
validation	1370	67	F	69.8	0.69	141	13.2	22.7694	1.51	138	87	85.4	56.5563	34.3	22.7152	59.8	16.8	1	2.24384	1.72329	no	no	yes	HF	no	no	no	no	yes	no	no	no	no	no	no
validation	1371	63	F	12.9	0.75	138	12.3	22.5069	1.47	126	70	76.8	52.2449	29.8	20.2721	61.3	21.8	1							no	no	no	no	no	no	no	no	no	no	yes
validation	1373	87	F	351.3	1.21	139	11.2	18.0737	1.25	146	82	100.6	80.48	60.3	48.24	40.1	9	1	2.09863	2.09863	no	no	no	no	no	no	no	no	yes	no	yes	no	no	yes	no
validation	1374	59	F	50.8	0.64	140	10.2	17.7967	1.27	143	88	61.9	48.7402	28.2	22.2047	54.4	21.2	1	1.4411	1.4411	no	no	no	no	no	no	no	no	no	no	no	no	no	no	no
validation	1375	79	F	9.8	0.66			25.73	1.48	131	76	60.6	40.9459	41.7	28.1757	31.3	9.7	1	2.12055	2.12055	no	no	no	no	no	no	no	no	no	yes	no	no	no	no	no
validation	1381	64	M	2233.9	6.93	137	9.9	22.286	1.71	133	63	175.6	102.69	126.6	74.0351	27.9	7.5	3	2.53425	0.136986	no	no	no	no	no	no	no	no	yes	yes	yes	no	yes	yes	yes
validation	1382	72	M	21.5	0.66	137	11.7	17.5781	1.44	125	69	95.6	66.3889	57.2	39.7222	40.2	12.5	1	0.421918	0.421918	no	yes	no	no	no	no	no	no	no	no	no	no	no	no	quit
validation	1383	79	M	285	1.27	139	12.2	23.3985	1.64	87	43	164	100	126.1	76.8902	23.1	6	2	2.18082	2.18356	no	no	no	no	no	yes	no	no	no	no	no	yes	no	no	quit
validation	1385	86	F	1506.3	1.13	143	13.1	22.8608	1.4	133	92	94.1	67.2143	76.8	54.8571	18.3	2	4	0.613699	0.613699	yes	yes	yes	CD	no	no	yes	no	no	no	no	no	no	no	no
validation	1386	74	F	585	1.1	140	8.4	27.8571	1.41	78	54	77.8	55.1773	36.1	25.6028	53.6	17.5	4	0.030137	0.030137	no	yes	no	no	no	no	no	no	yes	no	yes	no	no	no	no
validation	1388	80	F	197.6	5.55	133	5	19.4631	1.26	155	67	89	70.6349	42.1	33.4127	52.7	16.6	2	0.241096	0.241096	no	no	no	no	no	no	no	no	yes	no	no	no	no	no	no
validation	1389	69	F	261.8	0.53	138	13.4	18.7351	1.29	119	78	54.6	42.3256	28.2	21.8605	48.3	15.8	2	1.46575	1.46575	yes	yes	yes	CD	no	no	no	no	yes	no	no	no	no	no	quit
validation	1396	82	M	57.2	0.76	139	10.8	20.1759	1.46	122	75	86.3	59.1096	36.1	24.726	58.2	20.4	1	1.8	1.8	no	no	no	no	no	no	no	no	yes	yes	yes	no	no	yes	no
validation	1402	82	M	170.7	2.94		8.8	23.5935	1.7	113	56	114.1	67.1176	65.4	38.4706	42.7	12.6	2	0.326027	0.326027	no	no	no	no	yes	no	no	no	no	no	no	yes	no	no	no
validation	1407	68	F	76.2	0.48	137	13.4	30.3193	1.52	138	77	154.8	101.842	111.8	73.5526	27.8	10.2	2	2.34247	2.34247	no	no	no	no	no	no	yes	no	no	yes	no	no	no	no	yes
validation	1408	75	F	17.9	0.59	140	11.8	22.6562	1.6	155	83	60.8	38	31.3	19.5625	48.5	15.2	1	1.1863	1.1863	no	yes	no	no	no	no	no	no	no	no	no	no	no	no	quit
validation	1411	77	M	112.6	0.85	145	15.4	23.8289	1.7	150	78	114.5	67.3529	59.7	35.1176	47.8	17.1	1	2.46301	2.46301	no	no	no	no	no	no	no	no	no	no	no	no	no	no	quit
validation	1414	54	M	37.8	0.78	143	15.4	26.6933	1.88	139	89	118.8	63.1915	61.4	32.6596	48.3	14.8	1	2.53973	2.53973	no	no	no	no	no	no	no	no	yes	yes	yes	no	no	yes	yes
validation	1415	46	M	40	0.94	141	15.5	21.7283	1.82	127	71	103.9	57.0879	51.3	28.1868	50.6	21.1	1	2.36712	2.36712	no	no	no	no	no	no	no	no	no	no	no	yes	no	no	quit
validation	1416	85	F	452.4	3.51	140	10.4	17.3579	1.25	212	103	79.4	63.52	47.1	37.68	40.6	9	2	2.24658	2.24658	no	no	no	no	no	no	no	no	yes	no	yes	no	yes	yes	no
validation	1418	45	M	13.1	0.9	140	14.2	23.1405	1.71	141	95	100.9	59.0058	49.5	28.9474	50.9	19.4	1							no	no	no	no	yes	no	no	no	no	no	yes
validation	1420	77	M	66.8	0.96	140	12.5	27.3909	1.75	158	79	102.6	58.6286	52	29.7143	49.3	16.7	1	1.78356	1.78356	no	no	no	no	no	no	no	no	yes	no	yes	no	no	yes	quit
validation	1421	61	M	55.6	1.04	141	14.4	28.2525	1.97	144	92	116.2	58.9848	65.1	33.0457	44	14.2	1	2.37534	2.37534	no	no	no	no	no	no	no	no	yes	no	yes	no	no	yes	quit
validation	1422	84	M	373	0.27	116	6.9	21.9138	1.39	121	61	89.4	64.3165	34	24.4604	62	18.5	4	0.0712329	0.0712329	yes	yes	yes	CD	no	no	yes	no	yes	no	yes	no	no	no	quit
validation	1427	78	M	220	1.43	139	6.9	23.4738	1.59	111	54	114.1	71.761	50.4	31.6981	55.9	17.1	2	0.734247	0.734247	no	yes	no	no	yes	no	no	no	yes	no	no	no	no	no	quit
validation	1428	28	M	7.6	0.71			28.3737	1.94	141	85	119.9	61.8041	58.7	30.2577	51	17	1	2.50411	2.50411	no	no	no	no	no	no	no	no	no	no	no	no	no	no	no
validation	1429	83	M	182.1	4.71	137	8.3	20.9246	1.54	114	65	92.2	59.8701	50.3	32.6623	45.4	13.3	3							no	no	no	no	yes	no	yes	yes	no	no	quit
validation	1430	50	F	16.4	0.62	140	13.6	23.3064	1.43	104	64	70.4	49.2308	41.9	29.3007	40.5	18.8	1	2.20822	2.20822	no	no	no	no	no	no	no	no	no	no	no	no	no	no	yes
validation	1432	84	F	20.1	0.45	140	13.2	26.8962	1.44	121	70	66	45.8333	39.1	27.1528	40.8	12.3	1	0.857534	0.857534	no	no	no	no	no	no	no	no	yes	no	no	no	no	no	no
validation	1438	72	M	191.5	9.42	140	8.7	28.764	1.72	134	66	149.8	87.093	76.1	44.2442	49.2	13.7	2	1.9589	1.9589	no	no	no	no	no	no	no	no	yes	no	no	no	no	yes	no
validation	1444	72	F	26.1	0.72	143	12.1	20.3177	1.55	132	68	128.1	82.6452	78.8	50.8387	38.5	17.8	1	2.36164	2.36164	no	no	no	no	no	no	no	no	no	no	no	yes	no	no	no
validation	1445	72	M	21.8	1.35	142	13.1	25.711	1.68	141	93	64.7	38.5119	44.4	26.4286	31.4	10.4	1	2.4411	2.4411	no	no	no	no	no	no	no	no	no	no	no	yes	no	no	quit
validation	1447	73	F	205.4	0.78	142	8.9	18.7637	1.39	161	72	95.2	68.4892	51.9	37.3381	45.5	11	3	2.48219	2.48219	no	no	no	no	no	no	no	no	yes	yes	no	yes	no	no	no
validation	1448	64	M	11.2				20.232	1.53	140	69	97.6	63.7908	55.4	36.2092	43.3	18.5	1							no	no	no	no	yes	yes	no	no	no	no	yes
validation	1449	60	M	17.6	0.76	137	14.5	25.0135	1.87	104	67	90.3	48.2888	38.1	20.3743	57.8	19.6	1	0.849315	0.849315	no	no	no	no	no	no	no	no	no	yes	no	no	no	yes	yes
validation	1457	76	F	227.8	1.04	139	11.5	21.6312	1.43	167	79	67.5	47.2028	12.8	8.95105	81	28.1	1	2.32877	2.32877	no	no	no	no	no	no	no	no	yes	no	no	no	no	no	no
validation	1458	60	M	3.8	3.52	133	17.3	22.9238	1.75	102	75	93.8	53.6	59.3	33.8857	36.8	15.1	1	2.33973	2.33973	no	no	no	no	no	yes	no	no	yes	no	yes	no	no	no	yes
validation	1459	82	M	189.9	0.9	135	11.4	16.8525	1.52	168	95	62.6	41.1842	31.5	20.7237	49.7	11.5	1	1.04384	1.04384	no	yes	no	no	no	no	no	no	yes	no	no	no	no	no	yes
validation	1462	73	M	14	0.63	144	16.4	25.8166	1.82	154	85	102.3	56.2088	61.8	33.956	39.6	15.3	1	2.15616	2.15616	no	no	no	no	no	no	no	no	yes	yes	no	no	no	no	quit
validation	1463	93	M	138.5	1.25	139	12	20.3125	1.54	182	82	74.6	48.4416	52.9	34.3506	29	6.5	1	2.28493	2.28493	no	no	no	no	no	no	no	no	no	yes	no	yes	no	no	quit
validation	1464	83	F	64.9	0.7	143	12.3	26.2032	1.53	138	80	83.5	54.5752	37.7	24.6405	54.8	19.5	1	1.76438	1.76438	no	no	no	no	no	no	no	no	no	no	no	no	no	no	quit
validation	1465	53	M	21.1	1.12	141	15.8	26.1331	2.01	126	88	188.5	93.7811	145.3	72.2886	22.9	9.8	2	1.56986	1.56986	no	no	no	no	no	yes	no	no	no	no	no	no	no	no	quit
validation	1466	64	M	904.3	1.27	138	17.8	26.4721	1.98	114	96	189.6	95.7576	142.8	72.1212	24.7	1.5	4	0.517808	0.517808	no	no	no	no	no	yes	no	no	yes	no	no	yes	no	no	quit
validation	1469	60	M	992.9	0.76	143	13.9	24.9653	1.97	143	108	119.4	60.6091	101.5	51.5228	15	3.8	4	0.810959	0.810959	no	no	no	no	no	no	no	no	yes	no	no	yes	no	no	quit
validation	1470	77	M	304.2	6.33	137	12.7	28.959	1.81	199	90	201.5	111.326	129.9	71.768	35.5	8.8	2	2.45205	2.45205	no	no	no	no	no	no	no	no	yes	yes	yes	no	no	yes	yes
validation	1471	33	M	33.1	1	144	15.2	30.3233	2.12	152	93	143.7	67.783	96.7	45.6132	32.7	13.4	1	0.989041	0.989041	no	no	no	no	no	no	no	no	no	no	no	yes	no	no	yes
validation	1473	72	M	39.9	0.7	141	13.1	23.1405	1.69	149	81	80	47.3373	37.1	21.9527	53.6	17	1							no	no	no	no	no	no	yes	no	no	no	quit
validation	1475	77	M	39.1	0.59	136	12.4	20.4501	1.52	124	73	89.9	59.1447	50.2	33.0263	44.1	11.6	1	1.38356	1.38356	no	yes	no	no	no	no	no	no	no	no	no	no	no	no	no
validation	1481	74	M	93.2	0.91	140	11	22.3047	1.6	126	75	78.5	49.0625	39	24.375	50.3	14	1	0.49589	0.49589	no	yes	no	no	no	no	no	no	no	no	no	yes	no	yes	quit
validation	1482	79	M	237.3	0.81	142	14.9	21.0425	1.51	171	101	82.7	54.7682	53.9	35.6954	34.8	10.7	1	2.49315	2.49315	no	no	no	no	no	no	no	no	no	no	no	yes	no	no	yes
validation	1484	66	M	442.9	0.96	138	14.5	29.1655	1.8	121	75	110.6	61.4444	68.7	38.1667	37.9	7.7	3	2.44658	2.44658	no	no	no	no	no	no	no	yes	yes	yes	yes	no	no	yes	no
validation	1490	60	M	59.5	0.91	141	14.3	25.8645	1.83	130	74	128.4	70.1639	98.8	53.9891	23.1	3.7	1	0.652055	0.652055	no	no	no	no	no	no	no	no	no	yes	yes	no	no	no	quit
validation	1491	70	M	200.7	8.38	142	13.3	23.3706	1.72	179	87	92.6	53.8372	48.8	28.3721	47.3	11.5	2	2.45205	2.45205	no	no	no	no	no	no	no	no	yes	yes	yes	no	yes	yes	quit
validation	1493	50	M	64.9	0.67	136	14.1	18.5901	1.53	121	72	105.4	68.8889	62.5	40.8497	40.7	12.5	1	2.32329	2.32329	no	no	no	no	no	no	no	no	no	no	no	no	no	no	yes
validation	1494	67	M	186.7				24.6548	1.59	146	82	126.8	79.7484	85.5	53.7736	32.6	12.9	2	2.21096	2.21096	no	no	no	no	no	yes	no	no	no	no	no	yes	no	no	quit
validation	1495	66	M	10.7	0.64	133	13.3	22.1367	1.68	107	72	70.5	41.9643	34.1	20.2976	51.7	18.3	1	0.580822	0.567123	no	yes	no	no	no	no	no	no	no	no	no	no	no	no	quit
validation	1497	84	F	84.4	0.92	134	10.4	35.9209	1.87	150	81	141	75.4011	84.2	45.0267	40.3	10.9	2	2.31781	2.31781	no	no	no	no	yes	no	no	no	yes	yes	yes	no	no	no	no
validation	1498	80	F	10.9	0.77	141	13.6	22.2153	1.47	171	88	91.1	61.9728	34.8	23.6735	61.8	21.5	1							no	no	no	no	yes	no	yes	no	no	no	quit
validation	1501	83	F	23.4	1.28	140	9.6	19.4089	1.2	152	75	72.6	60.5	33.6	28	53.7	18.9	1	2.46575	2.46575	no	no	no	no	no	no	no	no	yes	no	no	no	no	no	no
validation	1507	55	F	260	5.77	142	11.2	17.5732	1.44	136	75	76.6	53.1944	43.9	30.4861	42.7	14.6	1	1.7726	1.7726	no	no	no	no	no	no	no	no	yes	yes	no	no	yes	yes	no
validation	1508	67	M	711.6	1.04	141	15.6	20.9818	1.91	142	93	140.2	73.4031	100	52.356	28.7	7.4	3	1.80274	1.80274	no	no	no	no	no	yes	no	no	no	no	no	yes	no	no	quit
validation	1509	83	M	783.1	1.51	133	9.5	19.3772	1.65	75	61	168.5	102.121	139	84.2424	17.5	4.1	3	0.0767123	0.0767123	no	yes	no	no	no	yes	no	no	no	yes	no	yes	no	no	quit
validation	1510	74	F	78.2	0.58	137	11.9	26.9357	1.52	115	49	151.2	99.4737	120.4	79.2105	20.4	8.7	2	2.45479	2.45479	no	no	no	no	no	yes	no	no	yes	yes	yes	no	no	no	no
validation	1511	66	M	5.1	0.95	136	12.9	20.9572	1.58	136	76	80	50.6329	46.2	29.2405	42.2	14.4	1	2.42192	2.42192	no	no	no	no	no	no	no	no	no	no	no	no	no	no	yes
validation	1513	84	F	190.8	0.58	131	11.8	19.025	1.27	123	83	70	55.1181	42.3	33.3071	39.6	13.6	2							no	no	no	no	no	no	yes	no	no	yes	no
validation	1514	68	F	56.3	0.65	140	12.2	22.7224	1.58	153	87	102.8	65.0633	49.5	31.3291	51.9	19.9	1	0.616438	0.616438	yes	yes	yes	CD	no	no	no	no	yes	no	no	no	no	no	no
validation	1515	86	M	1754.5				20.519	1.7	119	59	107.1	63	80	47.0588	25.3	1.4	4	0.430137	0.430137	yes	yes	yes	CD	no	no	no	no	yes	yes	yes	yes	yes	yes	no
validation	1519	73	M	93.1	1.23	143	13.4	19.6592	1.73	145	70	126.4	73.0636	45.8	26.474	63.8	22.6	2	2.49315	2.49315	no	no	no	no	yes	no	no	no	no	no	no	yes	no	no
validation	1523	75	F	143.3	0.68	141	11.4	19.3359	1.51	145	86	51	33.7748	15.1	10	70.5	24.2	1	1.94521	1.94521	no	no	no	no	no	no	no	no	no	no	no	no	no	no	no
validation	1524	55	M	17.3	0.88	139	14.5	20.2865	1.82	121	72	83.9	46.0989	33.4	18.3516	60.2	18	1	2.26027	2.26027	no	no	no	no	no	no	no	no	no	no	no	no	no	no	quit
validation	1526	62	M	33.3	0.81	142	13.2	19.5918	1.73	131	80	99.8	57.6879	49.8	28.7861	50.1	18.3	1	2.45479	2.45479	no	no	no	no	no	no	no	no	no	no	no	no	no	no	quit
validation	1527	79	F	31.9	0.54	140	10.7	19.3115	1.32	152	84	91.1	69.0152	48.8	36.9697	46.5	14.3	1	2.39726	2.39726	no	no	no	no	no	no	no	no	no	no	no	no	no	no	quit
validation	1528	80	F	307.5	0.5	141	11.6	16.6659	1.28	148	74	85.5	66.7969	38.1	29.7656	55.4	18.8	2	2.32055	2.32055	no	no	no	no	no	no	no	yes	yes	no	no	no	no	no	no
validation	1529	73	M	4322.3	8.31	137	10.3	21.3593	1.45	62	39	95.7	66	64.3	44.3448	32.8	9	4	0	0	yes	yes	yes	CD	no	no	no	no	yes	yes	no	no	yes	yes
validation	1532	73	M	156.9	10.37	137	11.1	20.9366	1.62	116	62	113.9	70.3086	55.7	34.3827	51.1	14.8	2	1.41644	1.41644	no	no	no	no	yes	no	no	no	yes	no	no	no	yes	yes	no
validation	1533	87	F	626.2	0.54	141		23.6861	1.4	105	74	90.3	64.5	71.1	50.7857	21.2	5.5	4	0.690411	0.690411	no	yes	no	no	no	no	yes	no	yes	yes	no	yes	no	no	no
validation	1534	61	F	20.3	0.56	140	12.4	25.5661	1.5	130	86	56.3	37.5333	27.4	18.2667	51.3	15.3	1	2.33973	2.33973	no	no	no	no	no	no	no	no	no	no	no	no	no	no	no
validation	1535	68	M	216.6	0.84	143	11.5	25.9142	1.96	134	86	80.8	41.2245	32.6	16.6327	59.6	19.9	1	0.953425	0.0191781	no	no	yes	HF	no	no	no	no	no	no	no	yes	no	no	quit
validation	1537	84	M	153.9	3.12		10.3	17.2364	1.67	133	57	112.8	67.5449	75.3	45.0898	33.3	10.6	2	1.5589	1.5589	no	no	no	no	yes	no	no	no	yes	yes	no	no	yes	no	quit
validation	1541	90	M	212.7	1.22	137	13.1	18.6739	1.38	125	60	66.2	47.971	21.3	15.4348	67.8	19	1							no	no	no	no	yes	no	no	no	no	no	quit
validation	1542	83	M	69.7	1.14	140	12.9	22.6003	1.53	140	85	86.5	56.5359	47.4	30.9804	45.2	11.6	1	1.91781	1.91781	no	no	no	no	yes	no	no	no	no	no	no	no	no	no	yes
validation	1546	80	M	89.2	0.68	143	11.6	19.1736	1.5	105	62	122.6	81.7333	49.9	33.2667	59.3	23	2	2.07123	2.07123	no	no	no	no	no	no	no	no	no	no	no	no	no	no	quit
validation	1547	73	F	119.8	0.86	137	9.8	20.5688	1.53	121	72	74.1	48.4314	37.9	24.7712	48.9	20.5	1	2.40822	2.40822	no	no	no	no	no	no	no	no	no	no	no	no	no	no	quit
validation	1549	40	F	21	7.34	136	8.7	20.9985	1.47	113	69	68.4	46.5306	27	18.3673	60.6	20.9	1	2.3589	2.3589	no	no	no	no	no	no	no	no	no	no	no	no	yes	no	no
validation	1551	74	F	108	0.51	142	12	23.0112	1.55	130	96	79.4	51.2258	53.9	34.7742	32	10.3	2							no	no	no	no	no	no	no	yes	no	no	no
validation	1552	67	F	1656.7	0.65	142	12.5	25.073	1.4	153	73	136.6	97.5714	92.7	66.2143	32.1	8.1	3	0.471233	0.345205	no	no	yes	HF	no	no	no	no	yes	no	yes	no	no	yes	quit
validation	1554	42	F	1355.1	0.71	143	9.5	23.4952	1.51	125	93	154.6	102.384	121.2	80.2649	21.6	6.8	4	2.26027	2.26027	no	no	no	no	no	no	yes	no	yes	no	no	no	no	no	no
validation	1558	80	M	47.7	0.78	136	13.1	20.2632	1.59	108	64	86.7	54.5283	42.3	26.6038	51.2	16.2	1	2.46575	2.46575	no	no	no	no	no	no	no	no	no	yes	no	no	no	no	quit
validation	1559	76	M	324.4	1.44	136	10.8	27.2737	1.71	114	64	82.8	48.4211	31.6	18.4795	61.8	23.6	1	1.94247	1.94247	no	no	no	no	no	no	no	no	yes	yes	yes	no	no	yes	quit
validation	1560	80	M	3539.9	1.88	136		21.9683	1.49	116	56	128.5	86.2416	106	71.1409	17.5	3.4	3	1.32055	1.32055	yes	yes	yes	CD	no	no	yes	no	yes	yes	no	yes	no	yes	quit
validation	1561	71	M	53.3	0.8	139	12.8	27.8953	1.63	158	73	78.4	48.0982	48	29.4479	38.7	16	1	2.47397	2.47397	no	no	no	no	no	no	no	no	yes	yes	yes	no	no	yes	no
validation	1562	74	F	26.6	0.64	143	12.5	23.5973	1.41	155	86	84.1	59.6454	43.1	30.5674	48.8	17.1	1	0.810959	0.810959	no	no	no	no	no	no	no	no	no	no	yes	no	no	yes	no
validation	1564	69	M	13.1				24.9058	1.77	120	69	81.8	46.2147	40.1	22.6554	51	14.9	1	2.1863	2.1863	no	no	no	no	yes	no	no	no	no	yes	yes	no	no	yes	no
validation	1568	84	M	83.3	1.02	141	11.9	21.2299	1.62	127	69	84.8	52.3457	37.2	22.963	56.1	16.4	2	2.47397	2.47397	no	no	no	no	no	no	no	no	yes	no	yes	no	no	yes	no
validation	1569	55	F	3.8	0.7	138	14	24.8358	1.63	129	88	64.6	39.6319	35.3	21.6564	45.3	15.5	1	2.4411	2.4411	no	no	no	no	no	no	no	no	no	no	yes	no	no	no	no
validation	1574	24	F	11.2	0.79	134	12.7	18.1252	1.61	103	60	76.9	47.764	29.6	18.3851	61.5	15.4	1	2.4411	2.4411	no	no	no	no	no	no	no	no	no	no	no	no	no	no	no
validation	1575	66	F	26.1	0.64	141	14.9	21.0937	1.55	136	95	63.6	41.0323	32.1	20.7097	49.5	16.5	1	2.07123	2.07123	no	no	no	no	no	no	no	no	no	no	no	no	no	no	yes
validation	1576	70	M	134.3	1.07	135	15.8	23.4375	1.62	123	78	135.8	83.8272	96.1	59.321	29.2	8.1	3	0.0767123	0.0767123	no	no	no	no	no	no	yes	no	yes	yes	no	yes	no	yes	no
validation	1577	49	M	11.9	0.93	143	13.9	24.093	1.77	174	102	118.3	66.8362	61.2	34.5763	48.3	17.6	1	0.449315	0.449315	no	no	no	no	no	no	no	no	no	no	no	no	no	no	yes
validation	1578	59	M	2	0.81	137	14.8	24.677	1.77	108	69	108.4	61.2429	57.5	32.4859	46.9	13.8	1	2.14795	2.14795	no	no	no	no	no	no	yes	no	yes	no	yes	no	no	no	yes
validation	1582	67	F	31.3	0.54			19.6311	1.33	180	100	67.1	50.4511	32.4	24.3609	51.8	17.8	1	0.523288	0.523288	no	no	no	no	no	no	no	no	yes	no	no	no	no	no	no
validation	1583	39	M	10.1	0.84	142	12.2	19.1327	1.61	113	62	103.1	64.0373	44.5	27.6398	56.8	22.1	1	2.41096	2.41096	no	no	no	no	no	no	no	no	no	no	no	no	no	no	no
validation	1588	63	F	13.6	0.43	138	9.6	26.3779	1.51	110	64	81.2	53.7748	33.2	21.9868	59.2	24.4	1							no	no	no	no	no	no	no	no	no	no	no
validation	1591	71	F	124.2	0.73			26.5021	1.69	156	82	70.5	41.716	40.2	23.787	43	14.7	1	0.608219	0.608219	no	no	no	no	no	no	no	no	yes	no	no	no	no	no	no
validation	1592	59	F	58	0.58	138	11.7	26.6062	1.67	146	98	86.7	51.9162	31.1	18.6228	64.2	26.4	1	2.26301	2.26301	no	no	no	no	no	no	no	no	no	no	no	no	no	no	no
validation	1596	87	F	114.9	1.09	140	10.9	17.8326	1.11	186	79	93.3	84.0541	60.4	54.4144	35.3	9.9	2	1.83014	1.83014	no	no	no	no	no	no	yes	no	yes	no	no	no	no	no	quit
validation	1597	77	M	202.8	9.34	141	9.9	29.1749	1.71	163	82	161.2	94.269	84.1	49.1813	47.8	17	2	1.83836	1.83836	no	no	no	no	no	no	no	no	yes	yes	yes	no	no	no	quit
validation	1606	64	M	49.1	0.69	141	16.1	25.3853	1.88	111	71	175.1	93.1383	83.8	44.5745	52.1	15.4	1	2.41918	2.41918	no	no	no	no	yes	no	no	no	no	no	no	no	no	no	quit
validation	1607	67	M	52.2	0.85	138	11.2	26.3656	1.91	101	62	126.3	66.1257	75.2	39.3717	40.4	13.5	1							no	no	no	no	yes	no	no	no	no	no	yes
validation	1609	70	F	253.7	6.62	140	8.7	18.2563	1.42	150	90	64.8	45.6338	33.6	23.662	48.2	14.3	4	0.506849	0.506849	no	no	no	no	no	no	no	no	no	no	no	no	no	no	no
validation	1610	31	F	6.6	0.6	140	10	16.1045	1.36	110	66	82.4	60.5882	30.5	22.4265	63	25.6	1	1.42192	1.42192	no	no	no	no	no	no	no	no	no	no	no	no	no	no	quit
validation	1612	66	F	25.6	0.39	141	11.6	23.8127	1.51	146	74	100.8	66.755	52.4	34.702	48	18.8	1	1.92603	1.92603	no	no	no	no	no	no	no	no	yes	no	no	no	no	no	no
validation	1614	78	F	292.1	0.95	144	10.2	18.8243	1.32	117	68	67.9	51.4394	47.8	36.2121	29.6	6.7	2	1.21644	1.1863	no	no	yes	HF	yes	no	no	no	yes	yes	no	yes	no	no	no
validation	1616	75	M	480.8	0.96	139	11.3	20.8117	1.47	141	61	192	130.612	135	91.8367	29.7	8.7	2	2.33973	2.33973	no	no	no	no	no	yes	no	no	yes	no	yes	no	no	no	yes
validation	1620	86	M	92.6	1.8	142	9.5	19.9755	1.5	136	63	101.8	67.8667	66.5	44.3333	34.7	10.7	2	2.05753	2.05753	no	no	no	no	no	no	yes	no	yes	no	yes	no	no	yes	no
validation	1622	76	M	40.9	0.73	138	13	23.4375	1.64	162	85	79.8	48.6585	42.6	25.9756	46.6	11.5	1	2.28219	2.28219	no	no	no	no	no	no	no	no	no	no	no	no	no	yes	yes
validation	1624	68	F	91	0.87	142	12.3	24.2764	1.7	162	88	80.2	47.1765	43.5	25.5882	45.8	15.3	1	2.36438	2.36438	no	no	no	no	no	no	no	no	no	no	yes	no	no	no	no
validation	1626	82	M	53.5	0.69	142	14.1	23.6128	1.53	172	100	120.8	78.9542	78.3	51.1765	35.2	10.5	1	1.69589	1.69589	no	yes	no	no	no	no	no	no	no	no	no	no	no	no	no
validation	1627	71	M	94.4	0.95	135	10.1	26.398	1.77	163	91	91.2	51.5254	45.8	25.8757	49.8	15.1	2	2.37534	2.37534	no	no	no	no	no	no	no	no	yes	no	no	yes	no	yes
validation	1628	55	M	8.4	0.76	140	10.7	21.5019	1.53	122	75	89.2	58.3007	50.4	32.9412	43.5	15.4	1	1.77534	1.77534	no	yes	no	no	no	no	no	no	no	yes	no	no	no	no	quit
validation	1633	72	M	506.4	2.14	138	12.5	25.8372	1.66	108	64	66	39.759	42.1	25.3614	36.2	8.6	2	0.509589	0.509589	no	no	no	no	no	no	no	no	yes	no	yes	yes	no	yes	no
validation	1634	51	M	5.6	0.75	139	14.1	25.565	1.99	147	85	93.6	47.0352	31.6	15.8794	66.3	20.9	1	0.254795	0.254795	no	yes	no	no	no	no	no	no	no	no	no	no	no	no	quit
validation	1635	66	M	47.4	1.19	130	10.7	19.052	1.51	160	78	90.4	59.8675	63.8	42.2517	29.4	7.1	1	2.18904	2.18904	no	no	no	no	no	no	no	no	yes	yes	no	no	no	no	yes
validation	1636	78	M	143.1	0.93			20.7967	1.65	164	92	122.1	74	91.6	55.5152	25	7.1	1	1.03562	1.03562	no	no	no	no	no	no	no	no	yes	no	yes	no	no	no
validation	1642	82	M	227.2	13.22	140	13.5	17.5924	1.24	82	53	70.6	56.9355	24.6	19.8387	65.2	24.5	2	0.531507	0.531507	no	yes	no	no	no	no	no	no	no	yes	no	no	no	no	no
validation	1643	69	M	9.6	0.7	137	13.7	23.3355	1.68	120	62	75.4	44.881	30.1	17.9167	60	23.7	1	1.28767	1.28767	no	yes	no	no	no	no	no	no	no	no	no	no	no	no	quit
validation	1645	91	F	295	1.24	131	10.4	16.2222	1.25	101	39	47.5	38	21.1	16.88	55.6	18.7	1	0.254795	0.254795	no	yes	no	no	no	no	no	no	no	no	no	no	no	no	no
validation	1648	64	M	818	1.04	143	13.8	30.4611	1.98	152	100	242.8	122.626	209.3	105.707	13.8	3.6	4	2.24384	2.24384	no	no	no	no	no	no	no	no	yes	no	no	no	no	yes	quit
validation	1651	82	M	72.5	0.52	134	9.1	14.9578	1.07	115	69	54.3	50.7477	28.9	27.0093	46.7	13.5	1	0.736986	0.736986	no	yes	no	no	no	no	no	no	yes	no	no	no	no	no	quit
validation	1659	34	F	140.5	0.44			18.496	1.25	173	89	106.5	85.2	58.6	46.88	45	13.7	1	2.34521	2.34521	no	no	no	no	yes	no	no	no	no	no	no	no	no	no	no
validation	1663	60	F	93	0.8	140	10.2	22.4996	1.69	127	67	140.3	83.0178	69.6	41.1834	50.4	18	2	2.43288	2.43288	no	no	no	no	no	no	no	no	no	no	no	no	no	no	no
validation	1666	60	M	22.5	0.67	137	11.3	22.6562	1.61	150	90	106.2	65.9627	40.7	25.2795	61.6	21.5	2	2.32055	2.32055	no	no	no	no	no	no	no	no	no	no	no	no	no	no	quit
validation	1667	73	M	1079.4	2.05	141	8.9	22.3432	1.63	158	95	186.4	114.356	107	65.6442	42.6	14.7	4	2.43014	0.0794521	no	no	no	no	yes	no	no	no	yes	no	yes	yes	no	no	quit
validation	1669	74	M	27.2	0.63	140	15.1	22.2656	1.59	131	86	81.9	51.5094	39.4	24.7799	51.9	15.9	1	0.279452	0.279452	no	yes	no	no	no	no	no	no	no	no	no	no	no	no	yes
validation	1670	84	F	309.8	0.55	141	13.2	22.213	1.39	173	83	99.3	71.4388	44.8	32.2302	54.9	18.2	2	2.11781	2.11781	no	no	no	no	no	no	no	no	yes	yes	yes	no	no	no	no
validation	1671	80	F	467.6	1.03	141	10.4	23.7626	1.59	187	97	123.7	77.7987	71.6	45.0314	42.2	15.4	2	0	0	no	no	no	no	no	no	no	no	yes	no	no	yes	no	no	no
validation	1673	48	F	35.5	0.52	139	13.5	26.8977	1.7	126	75	90.7	53.3529	45.2	26.5882	50.2	17.3	1	2.38082	2.38082	no	no	no	no	no	no	no	no	yes	no	no	no	no	no	no
validation	1674	72	M	24.2	0.86	140	13.6	25.9095	1.85	133	70	125.2	67.6757	89.8	48.5405	28.3	8.9	1							no	no	no	no	yes	no	yes	no	no	no
validation	1675	70	M	39.9	1.23	138	15.6	24.4561	1.56	116	82	81.1	51.9872	43.1	27.6282	46.9	12.5	1	2.3863	2.3863	no	no	no	no	no	no	no	no	yes	yes	no	no	no	yes	quit
validation	1678	66	M	7.5	0.61	140	14.4	25.1024	1.91	127	82	95.3	49.8953	58.5	30.6283	38.6	12.5	1	1.52877	1.52877	no	no	no	no	no	no	no	no	no	yes	no	no	no	no	yes
validation	1683	49	M	28.8	0.77	137	15.4	35.9963	2.04	197	110	115.3	56.5196	63.5	31.1275	44.9	13.4	1	0.0986301	0.0986301	no	no	no	no	no	no	no	no	yes	yes	yes	no	no	no	no
validation	1684	62	M	698.1				25.9909	1.9	98	72	122.8	64.6316	86.1	45.3158	29.8	8.6	3	2.0137	2.0137	no	no	no	no	yes	no	no	no	yes	no	no	yes	no	no	no
validation	1687	57	F	24.9				20.7031	1.54	134	81	78.3	50.8442	40.3	26.1688	48.5	17.6	1	2.21918	2.21918	no	no	no	no	no	no	no	no	no	no	no	no	no	no	no
validation	1688	88	M	384.8	1.68	142	12.2	23.5237	1.67	134	62	101.2	60.5988	58.3	34.9102	42.3	12.6	2	2.26027	2.26027	no	no	no	no	no	no	no	no	yes	yes	no	no	no	no	quit
validation	1689	67	F	40.1	0.5	142	13.1	25.8876	1.63	152	74	93.4	57.3006	37.8	23.1902	59.6	19	1	2.33973	2.33973	no	no	no	no	no	no	no	no	no	no	no	no	no	no	quit
validation	1693	68	M	443.7	7.97	139	10.3	26.1066	1.68	139	83	139.8	83.2143	79.9	47.5595	42.9	12.6	2	0.767123	0.767123	no	no	no	no	no	no	no	no	yes	yes	yes	no	no	yes	yes
validation	1696	41	F	11.2	0.49	138	10.5	19.4471	1.37	115	67	76.4	55.7664	34.1	24.8905	55.3	20.7	1	2.38904	2.38904	no	no	no	no	no	no	no	no	no	no	no	no	no	no	quit
[truncated: 296 more rows]
